# Supplementary material for: A MR-PheWAS and bidirectional Mendelian randomization study: Exploring for causal relationships of pancreatic cancer
Source: Medicine (Baltimore). 2024 Oct 11;103(41):e40047. doi: 10.1097/MD.0000000000040047 (PMC11479532; doi:10.1097/MD.0000000000040047)
Supplement: Supplementary file 1 [file medi-103-e40047-s001.xlsx]

## Sheet: Supplement Table 1
Phenotypes in Atlas
Trait	Trait	group
A00-A09 Intestinal infectious diseases	A00-A09 Intestinal infectious diseases	infectious diseases
A04 Other bacterial intestinal infections	A04 Other bacterial intestinal infections	infectious diseases
A08 Viral and other specified intestinal infections	A08 Viral and other specified intestinal infections	infectious diseases
A09 Diarrhoea and gastro-enteritis of presumed infectious origin	A09 Diarrhoea and gastro-enteritis of presumed infectious origin	infectious diseases
A30-A49 Other bacterial diseases	A30-A49 Other bacterial diseases	infectious diseases
A41 Other septicaemia	A41 Other septicaemia	infectious diseases
A49 Bacterial infection of unspecified site	A49 Bacterial infection of unspecified site	infectious diseases
B00-B09 Viral infections characterized by skin and mucous membrane lesions	B00-B09 Viral infections characterized by skin and mucous membrane lesions	infectious diseases
B07 Viral warts	B07 Viral warts	infectious diseases
B15-B19 Viral hepatitis	B15-B19 Viral hepatitis	infectious diseases
B25-B34 Other viral diseases	B25-B34 Other viral diseases	infectious diseases
B34 Viral infection of unspecified site	B34 Viral infection of unspecified site	infectious diseases
B35-B49 Mycoses	B35-B49 Mycoses	infectious diseases
B37 Candidiasis	B37 Candidiasis	infectious diseases
B95-B98 Bacterial, viral and other infectious agents	B95-B98 Bacterial, viral and other infectious agents	infectious diseases
B95 Streptococcus and staphylococcus as the cause of diseases classified to other chapters	B95 Streptococcus and staphylococcus as the cause of diseases classified to other chapters	infectious diseases
B96 Other bacterial agents as the cause of diseases classified to other chapters	B96 Other bacterial agents as the cause of diseases classified to other chapters	infectious diseases
B97 Viral agents as the cause of diseases classified to other chapters	B97 Viral agents as the cause of diseases classified to other chapters	infectious diseases
B98 Other specified infectious agents as the cause of diseases classified to other chapters	B98 Other specified infectious agents as the cause of diseases classified to other chapters	infectious diseases
C00-C14 Malignant neoplasms of lip, oral cavity and pharynx	C00-C14 Malignant neoplasms of lip, oral cavity and pharynx	neoplasms
C15-C26 Malignant neoplasms of digestive organs	C15-C26 Malignant neoplasms of digestive organs	neoplasms
C18 Malignant neoplasm of colon	C18 Malignant neoplasm of colon	neoplasms
C20 Malignant neoplasm of rectum	C20 Malignant neoplasm of rectum	neoplasms
C30-C39 Malignant neoplasms of respiratory and intrathoracic organs	C30-C39 Malignant neoplasms of respiratory and intrathoracic organs	neoplasms
C34 Malignant neoplasm of bronchus and lung	C34 Malignant neoplasm of bronchus and lung	neoplasms
C43-C44 Melanoma and other malignant neoplasms of skin	C43-C44 Melanoma and other malignant neoplasms of skin	neoplasms
C43 Malignant melanoma of skin	C43 Malignant melanoma of skin	neoplasms
C44 Other malignant neoplasms of skin	C44 Other malignant neoplasms of skin	neoplasms
C50-C50 Malignant neoplasm of breast	C50-C50 Malignant neoplasm of breast	neoplasms
C50 Malignant neoplasm of breast	C50 Malignant neoplasm of breast	neoplasms
C51-C58 Malignant neoplasms of female genital organs	C51-C58 Malignant neoplasms of female genital organs	neoplasms
C54 Malignant neoplasm of corpus uteri	C54 Malignant neoplasm of corpus uteri	neoplasms
C56 Malignant neoplasm of ovary	C56 Malignant neoplasm of ovary	neoplasms
C60-C63 Malignant neoplasms of male genital organs	C60-C63 Malignant neoplasms of male genital organs	neoplasms
C61 Malignant neoplasm of prostate	C61 Malignant neoplasm of prostate	neoplasms
C64-C68 Malignant neoplasms of urinary tract	C64-C68 Malignant neoplasms of urinary tract	neoplasms
C64 Malignant neoplasm of kidney, except renal pelvis	C64 Malignant neoplasm of kidney, except renal pelvis	neoplasms
C67 Malignant neoplasm of bladder	C67 Malignant neoplasm of bladder	neoplasms
C81-C96 Malignant neoplasms, stated or presumed to be primary, of lymphoid, haematopoietic and related tissue	C81-C96 Malignant neoplasms, stated or presumed to be primary, of lymphoid, haematopoietic and related tissue	neoplasms
C83 Diffuse non-Hodgkin's lymphoma	C83 Diffuse non-Hodgkin's lymphoma	neoplasms
D00-D09 In situ neoplasms	D00-D09 In situ neoplasms	neoplasms
D03 Melanoma in situ	D03 Melanoma in situ	neoplasms
D04 Carcinoma in situ of skin	D04 Carcinoma in situ of skin	neoplasms
D05 Carcinoma in situ of breast	D05 Carcinoma in situ of breast	neoplasms
D06 Carcinoma in situ of cervix uteri	D06 Carcinoma in situ of cervix uteri	neoplasms
D10-D36 Benign neoplasms	D10-D36 Benign neoplasms	neoplasms
D37-D48 Neoplasms of uncertain or unknown behaviour	D37-D48 Neoplasms of uncertain or unknown behaviour	neoplasms
D41 Neoplasm of uncertain or unknown behaviour of urinary organs	D41 Neoplasm of uncertain or unknown behaviour of urinary organs	neoplasms
D50-D53 Nutritional anaemias	D50-D53 Nutritional anaemias	hematopoietic
D50 Iron deficiency anaemia	D50 Iron deficiency anaemia	hematopoietic
D51 Vitamin B12 deficiency anaemia	D51 Vitamin B12 deficiency anaemia	hematopoietic
D60-D64 Aplastic and other anaemias	D60-D64 Aplastic and other anaemias	hematopoietic
D63 Anaemia in chronic diseases classified elsewhere	D63 Anaemia in chronic diseases classified elsewhere	hematopoietic
D64 Other anaemias	D64 Other anaemias	hematopoietic
D65-D69 Coagulation defects, purpura and other haemorrhagic conditions	D65-D69 Coagulation defects, purpura and other haemorrhagic conditions	hematopoietic
D68 Other coagulation defects	D68 Other coagulation defects	hematopoietic
D69 Purpura and other haemorrhagic conditions	D69 Purpura and other haemorrhagic conditions	hematopoietic
D70-D77 Other diseases of blood and blood-forming organs	D70-D77 Other diseases of blood and blood-forming organs	hematopoietic
D70 Agranulocytosis	D70 Agranulocytosis	hematopoietic
D73 Diseases of spleen	D73 Diseases of spleen	hematopoietic
D75 Other diseases of blood and blood-forming organs	D75 Other diseases of blood and blood-forming organs	hematopoietic
D80-D89 Certain disorders involving the immune mechanism	D80-D89 Certain disorders involving the immune mechanism	endocrine/metabolic
D86 Sarcoidosis	D86 Sarcoidosis	dermatologic
E00-E07 Disorders of thyroid gland	E00-E07 Disorders of thyroid gland	endocrine/metabolic
E03 Other hypothyroidism	E03 Other hypothyroidism	endocrine/metabolic
E04 Other non-toxic goitre	E04 Other non-toxic goitre	endocrine/metabolic
E05 Thyrotoxicosis [hyperthyroidism]	E05 Thyrotoxicosis [hyperthyroidism]	endocrine/metabolic
E10-E14 Diabetes mellitus	E10-E14 Diabetes mellitus	endocrine/metabolic
E10 Insulin-dependent diabetes mellitus	E10 Insulin-dependent diabetes mellitus	endocrine/metabolic
E11 Non-insulin-dependent diabetes mellitus	E11 Non-insulin-dependent diabetes mellitus	endocrine/metabolic
E14 Unspecified diabetes mellitus	E14 Unspecified diabetes mellitus	endocrine/metabolic
E15-E16 Other disorders of glucose regulation and pancreatic internal secretion	E15-E16 Other disorders of glucose regulation and pancreatic internal secretion	endocrine/metabolic
E16 Other disorders of pancreatic internal secretion	E16 Other disorders of pancreatic internal secretion	endocrine/metabolic
E20-E35 Disorders of other endocrine glands	E20-E35 Disorders of other endocrine glands	endocrine/metabolic
E21 Hyperparathyroidism and other disorders of parathyroid gland	E21 Hyperparathyroidism and other disorders of parathyroid gland	endocrine/metabolic
E27 Other disorders of adrenal gland	E27 Other disorders of adrenal gland	endocrine/metabolic
E50-E64 Other nutritional deficiencies	E50-E64 Other nutritional deficiencies	endocrine/metabolic
E53 Deficiency of other B group vitamins	E53 Deficiency of other B group vitamins	endocrine/metabolic
E65-E68 Obesity and other hyperalimentation	E65-E68 Obesity and other hyperalimentation	endocrine/metabolic
E66 Obesity	E66 Obesity	endocrine/metabolic
E70-E90 Metabolic disorders	E70-E90 Metabolic disorders	endocrine/metabolic
E78 Disorders of lipoprotein metabolism and other lipidaemias	E78 Disorders of lipoprotein metabolism and other lipidaemias	endocrine/metabolic
E83 Disorders of mineral metabolism	E83 Disorders of mineral metabolism	endocrine/metabolic
E86 Volume depletion	E86 Volume depletion	endocrine/metabolic
E87 Other disorders of fluid, electrolyte and acid-base balance	E87 Other disorders of fluid, electrolyte and acid-base balance	endocrine/metabolic
E89 Postprocedural endocrine and metabolic disorders, not elsewhere classified	E89 Postprocedural endocrine and metabolic disorders, not elsewhere classified	endocrine/metabolic
F00-F09 Organic, including symptomatic, mental disorders	F00-F09 Organic, including symptomatic, mental disorders	mental disorders
F05 Delirium, not induced by alcohol and other psychoactive substances	F05 Delirium, not induced by alcohol and other psychoactive substances	mental disorders
F10-F19 Mental and behavioural disorders due to psychoactive substance use	F10-F19 Mental and behavioural disorders due to psychoactive substance use	mental disorders
F10 Mental and behavioural disorders due to use of alcohol	F10 Mental and behavioural disorders due to use of alcohol	mental disorders
F17 Mental and behavioural disorders due to use of tobacco	F17 Mental and behavioural disorders due to use of tobacco	mental disorders
F20-F29 Schizophrenia, schizotypal and delusional disorders	F20-F29 Schizophrenia, schizotypal and delusional disorders	mental disorders
F20 Schizophrenia	F20 Schizophrenia	mental disorders
F30-F39 Mood [affective] disorders	F30-F39 Mood [affective] disorders	mental disorders
F31 Bipolar affective disorder	F31 Bipolar affective disorder	mental disorders
F32 Depressive episode	F32 Depressive episode	mental disorders
F33 Recurrent depressive disorder	F33 Recurrent depressive disorder	mental disorders
F40-F48 Neurotic, stress-related and somatoform disorders	F40-F48 Neurotic, stress-related and somatoform disorders	mental disorders
F40 Phobic anxiety disorders	F40 Phobic anxiety disorders	mental disorders
F41 Other anxiety disorders	F41 Other anxiety disorders	mental disorders
F43 Reaction to severe stress, and adjustment disorders	F43 Reaction to severe stress, and adjustment disorders	mental disorders
G00-G09 Inflammatory diseases of the central nervous system	G00-G09 Inflammatory diseases of the central nervous system	neurological
G20-G26 Extrapyramidal and movement disorders	G20-G26 Extrapyramidal and movement disorders	neurological
G20 Parkinson's disease	G20 Parkinson's disease	neurological
G25 Other extrapyramidal and movement disorders	G25 Other extrapyramidal and movement disorders	neurological
G30-G32 Other degenerative diseases of the nervous system	G30-G32 Other degenerative diseases of the nervous system	mental disorders
G31 Other degenerative diseases of nervous system, not elsewhere classified	G31 Other degenerative diseases of nervous system, not elsewhere classified	mental disorders
G35-G37 Demyelinating diseases of the central nervous system	G35-G37 Demyelinating diseases of the central nervous system	neurological
G35 Multiple sclerosis	G35 Multiple sclerosis	neurological
G40-G47 Episodic and paroxysmal disorders	G40-G47 Episodic and paroxysmal disorders	neurological
G40 Epilepsy	G40 Epilepsy	neurological
G43 Migraine	G43 Migraine	neurological
G44 Other headache syndromes	G44 Other headache syndromes	neurological
G45 Transient cerebral ischaemic attacks and related syndromes	G45 Transient cerebral ischaemic attacks and related syndromes	circulatory system
G47 Sleep disorders	G47 Sleep disorders	neurological
G50-G59 Nerve, nerve root and plexus disorders	G50-G59 Nerve, nerve root and plexus disorders	neurological
G51 Facial nerve disorders	G51 Facial nerve disorders	neurological
G55 Nerve root and plexus compressions in diseases classified elsewhere	G55 Nerve root and plexus compressions in diseases classified elsewhere	neurological
G56 Mononeuropathies of upper limb	G56 Mononeuropathies of upper limb	neurological
G57 Mononeuropathies of lower limb	G57 Mononeuropathies of lower limb	neurological
G60-G64 Polyneuropathies and other disorders of the peripheral nervous system	G60-G64 Polyneuropathies and other disorders of the peripheral nervous system	neurological
G62 Other polyneuropathies	G62 Other polyneuropathies	mental disorders
G70-G73 Diseases of myoneural junction and muscle	G70-G73 Diseases of myoneural junction and muscle	neurological
G80-G83 Cerebral palsy and other paralytic syndromes	G80-G83 Cerebral palsy and other paralytic syndromes	neurological
G81 Hemiplegia	G81 Hemiplegia	neurological
G90-G99 Other disorders of the nervous system	G90-G99 Other disorders of the nervous system	neurological
G91 Hydrocephalus	G91 Hydrocephalus	neurological
G93 Other disorders of brain	G93 Other disorders of brain	neurological
G95 Other diseases of spinal cord	G95 Other diseases of spinal cord	neurological
G99 Other disorders of nervous system in diseases classified elsewhere	G99 Other disorders of nervous system in diseases classified elsewhere	neurological
H00-H06 Disorders of eyelid, lacrimal system and orbit	H00-H06 Disorders of eyelid, lacrimal system and orbit	sense organs
H00 Hordeolum and chalazion	H00 Hordeolum and chalazion	sense organs
H01 Other inflammation of eyelid	H01 Other inflammation of eyelid	sense organs
H02 Other disorders of eyelid	H02 Other disorders of eyelid	sense organs
H04 Disorders of lachrymal system	H04 Disorders of lachrymal system	sense organs
H10-H13 Disorders of conjunctiva	H10-H13 Disorders of conjunctiva	sense organs
H11 Other disorders of conjunctiva	H11 Other disorders of conjunctiva	sense organs
H15-H22 Disorders of sclera, cornea, iris and ciliary body	H15-H22 Disorders of sclera, cornea, iris and ciliary body	sense organs
H18 Other disorders of cornea	H18 Other disorders of cornea	sense organs
H25-H28 Disorders of lens	H25-H28 Disorders of lens	sense organs
H25 Senile cataract	H25 Senile cataract	sense organs
H26 Other cataract	H26 Other cataract	sense organs
H30-H36 Disorders of choroid and retina	H30-H36 Disorders of choroid and retina	sense organs
H33 Retinal detachments and breaks	H33 Retinal detachments and breaks	sense organs
H34 Retinal vascular occlusions	H34 Retinal vascular occlusions	sense organs
H35 Other retinal disorders	H35 Other retinal disorders	sense organs
H36 Retinal disorders in diseases classified elsewhere	H36 Retinal disorders in diseases classified elsewhere	sense organs
H40-H42 Glaucoma	H40-H42 Glaucoma	sense organs
H40 Glaucoma	H40 Glaucoma	sense organs
H43-H45 Disorders of vitreous body and globe	H43-H45 Disorders of vitreous body and globe	sense organs
H43 Disorders of vitreous body	H43 Disorders of vitreous body	sense organs
H49-H52 Disorders of ocular muscles, binocular movement, accommodation and refraction	H49-H52 Disorders of ocular muscles, binocular movement, accommodation and refraction	sense organs
H50 Other strabismus	H50 Other strabismus	sense organs
H52 Disorders of refraction and accommodation	H52 Disorders of refraction and accommodation	sense organs
H53-H54 Visual disturbances and blindness	H53-H54 Visual disturbances and blindness	sense organs
H53 Visual disturbances	H53 Visual disturbances	sense organs
H54 Blindness and low vision	H54 Blindness and low vision	sense organs
H55-H59 Other disorders of eye and adnexa	H55-H59 Other disorders of eye and adnexa	sense organs
H60-H62 Diseases of external ear	H60-H62 Diseases of external ear	sense organs
H60 Otitis externa	H60 Otitis externa	sense organs
H61 Other disorders of external ear	H61 Other disorders of external ear	sense organs
H65-H75 Diseases of middle ear and mastoid	H65-H75 Diseases of middle ear and mastoid	sense organs
H65 Nonsuppurative otitis media	H65 Nonsuppurative otitis media	sense organs
H66 Suppurative and unspecified otitis media	H66 Suppurative and unspecified otitis media	sense organs
H72 Perforation of tympanic membrane	H72 Perforation of tympanic membrane	sense organs
H80-H83 Diseases of inner ear	H80-H83 Diseases of inner ear	sense organs
H81 Disorders of vestibular function	H81 Disorders of vestibular function	sense organs
H83 Other diseases of inner ear	H83 Other diseases of inner ear	sense organs
H90-H95 Other disorders of ear	H90-H95 Other disorders of ear	sense organs
H90 Conductive and sensorineural hearing loss	H90 Conductive and sensorineural hearing loss	sense organs
H91 Other hearing loss	H91 Other hearing loss	sense organs
H92 Otalgia and effusion of ear	H92 Otalgia and effusion of ear	sense organs
H93 Other disorders of ear, not elsewhere classified	H93 Other disorders of ear, not elsewhere classified	sense organs
I05-I09 Chronic rheumatic heart diseases	I05-I09 Chronic rheumatic heart diseases	circulatory system
I08 Multiple valve diseases	I08 Multiple valve diseases	circulatory system
I10-I15 Hypertensive diseases	I10-I15 Hypertensive diseases	circulatory system
I10 Essential (primary) hypertension	I10 Essential (primary) hypertension	circulatory system
I12 Hypertensive renal disease	I12 Hypertensive renal disease	circulatory system
I20-I25 Ischaemic heart diseases	I20-I25 Ischaemic heart diseases	circulatory system
I20 Angina pectoris	I20 Angina pectoris	circulatory system
I21 Acute myocardial infarction	I21 Acute myocardial infarction	circulatory system
I22 Subsequent myocardial infarction	I22 Subsequent myocardial infarction	circulatory system
I24 Other acute ischaemic heart diseases	I24 Other acute ischaemic heart diseases	circulatory system
I25 Chronic ischaemic heart disease	I25 Chronic ischaemic heart disease	circulatory system
I26-I28 Pulmonary heart disease and diseases of pulmonary circulation	I26-I28 Pulmonary heart disease and diseases of pulmonary circulation	circulatory system
I26 Pulmonary embolism	I26 Pulmonary embolism	circulatory system
I27 Other pulmonary heart diseases	I27 Other pulmonary heart diseases	circulatory system
I30-I52 Other forms of heart disease	I30-I52 Other forms of heart disease	circulatory system
I31 Other diseases of pericardium	I31 Other diseases of pericardium	circulatory system
I34 Nonrheumatic mitral valve disorders	I34 Nonrheumatic mitral valve disorders	circulatory system
I35 Nonrheumatic aortic valve disorders	I35 Nonrheumatic aortic valve disorders	circulatory system
I42 Cardiomyopathy	I42 Cardiomyopathy	circulatory system
I44 Atrioventricular and left bundle-branch block	I44 Atrioventricular and left bundle-branch block	circulatory system
I45 Other conduction disorders	I45 Other conduction disorders	circulatory system
I46 Cardiac arrest	I46 Cardiac arrest	circulatory system
I47 Paroxysmal tachycardia	I47 Paroxysmal tachycardia	circulatory system
I49 Other cardiac arrhythmias	I49 Other cardiac arrhythmias	circulatory system
I50 Heart failure	I50 Heart failure	circulatory system
I51 Complications and ill-defined descriptions of heart disease	I51 Complications and ill-defined descriptions of heart disease	circulatory system
I60-I69 Cerebrovascular diseases	I60-I69 Cerebrovascular diseases	circulatory system
I60 Subarachnoid haemorrhage	I60 Subarachnoid haemorrhage	circulatory system
I61 Intracerebral haemorrhage	I61 Intracerebral haemorrhage	circulatory system
I63 Cerebral infarction	I63 Cerebral infarction	circulatory system
I64 Stroke, not specified as haemorrhage or infarction	I64 Stroke, not specified as haemorrhage or infarction	circulatory system
I65 Occlusion and stenosis of precerebral arteries, not resulting in cerebral infarction	I65 Occlusion and stenosis of precerebral arteries, not resulting in cerebral infarction	circulatory system
I67 Other cerebrovascular diseases	I67 Other cerebrovascular diseases	circulatory system
I69 Sequelae of cerebrovascular disease	I69 Sequelae of cerebrovascular disease	circulatory system
I70-I79 Diseases of arteries, arterioles and capillaries	I70-I79 Diseases of arteries, arterioles and capillaries	circulatory system
I70 Atherosclerosis	I70 Atherosclerosis	circulatory system
I71 Aortic aneurysm and dissection	I71 Aortic aneurysm and dissection	circulatory system
I72 Other aneurysm	I72 Other aneurysm	circulatory system
I73 Other peripheral vascular diseases	I73 Other peripheral vascular diseases	circulatory system
I74 Arterial embolism and thrombosis	I74 Arterial embolism and thrombosis	circulatory system
I77 Other disorders of arteries and arterioles	I77 Other disorders of arteries and arterioles	circulatory system
I78 Diseases of capillaries	I78 Diseases of capillaries	circulatory system
I80-I89 Diseases of veins, lymphatic vessels and lymph nodes, not elsewhere classified	I80-I89 Diseases of veins, lymphatic vessels and lymph nodes, not elsewhere classified	circulatory system
I80 Phlebitis and thrombophlebitis	I80 Phlebitis and thrombophlebitis	circulatory system
I83 Varicose veins of lower extremities	I83 Varicose veins of lower extremities	circulatory system
I84 Haemorrhoids	I84 Haemorrhoids	circulatory system
I85 Oesophageal varices	I85 Oesophageal varices	circulatory system
I89 Other non-infective disorders of lymphatic vessels and lymph nodes	I89 Other non-infective disorders of lymphatic vessels and lymph nodes	circulatory system
I95-I99 Other and unspecified disorders of the circulatory system	I95-I99 Other and unspecified disorders of the circulatory system	circulatory system
I95 Hypotension	I95 Hypotension	circulatory system
J00-J06 Acute upper respiratory infections	J00-J06 Acute upper respiratory infections	respiratory
J02 Acute pharyngitis	J02 Acute pharyngitis	respiratory
J03 Acute tonsillitis	J03 Acute tonsillitis	respiratory
J06 Acute upper respiratory infections of multiple and unspecified sites	J06 Acute upper respiratory infections of multiple and unspecified sites	respiratory
J09-J18 Influenza and pneumonia	J09-J18 Influenza and pneumonia	respiratory
J18 Pneumonia, organism unspecified	J18 Pneumonia, organism unspecified	respiratory
J20-J22 Other acute lower respiratory infections	J20-J22 Other acute lower respiratory infections	respiratory
J22 Unspecified acute lower respiratory infection	J22 Unspecified acute lower respiratory infection	respiratory
J30-J39 Other diseases of upper respiratory tract	J30-J39 Other diseases of upper respiratory tract	respiratory
J30 Vasomotor and allergic rhinitis	J30 Vasomotor and allergic rhinitis	respiratory
J31 Chronic rhinitis, nasopharyngitis and pharyngitis	J31 Chronic rhinitis, nasopharyngitis and pharyngitis	respiratory
J32 Chronic sinusitis	J32 Chronic sinusitis	respiratory
J33 Nasal polyp	J33 Nasal polyp	respiratory
J34 Other disorders of nose and nasal sinuses	J34 Other disorders of nose and nasal sinuses	respiratory
J35 Chronic diseases of tonsils and adenoids	J35 Chronic diseases of tonsils and adenoids	respiratory
J38 Diseases of vocal cords and larynx, not elsewhere classified	J38 Diseases of vocal cords and larynx, not elsewhere classified	respiratory
J39 Other diseases of upper respiratory tract	J39 Other diseases of upper respiratory tract	respiratory
J40-J47 Chronic lower respiratory diseases	J40-J47 Chronic lower respiratory diseases	respiratory
J40 Bronchitis, not specified as acute or chronic	J40 Bronchitis, not specified as acute or chronic	respiratory
J43 Emphysema	J43 Emphysema	respiratory
J44 Other chronic obstructive pulmonary disease	J44 Other chronic obstructive pulmonary disease	respiratory
J45 Asthma	J45 Asthma	respiratory
J47 Bronchiectasis	J47 Bronchiectasis	respiratory
J60-J70 Lung diseases due to external agents	J60-J70 Lung diseases due to external agents	respiratory
J69 Pneumonitis due to solids and liquids	J69 Pneumonitis due to solids and liquids	respiratory
J80-J84 Other respiratory diseases principally affecting the interstitium	J80-J84 Other respiratory diseases principally affecting the interstitium	respiratory
J84 Other interstitial pulmonary diseases	J84 Other interstitial pulmonary diseases	respiratory
J90-J94 Other diseases of pleura	J90-J94 Other diseases of pleura	respiratory
J90 Pleural effusion, not elsewhere classified	J90 Pleural effusion, not elsewhere classified	respiratory
J92 Pleural plaque	J92 Pleural plaque	respiratory
J93 Pneumothorax	J93 Pneumothorax	respiratory
J95-J99 Other diseases of the respiratory system	J95-J99 Other diseases of the respiratory system	respiratory
J96 Respiratory failure, not elsewhere classified	J96 Respiratory failure, not elsewhere classified	respiratory
J98 Other respiratory disorders	J98 Other respiratory disorders	respiratory
K00-K14 Diseases of oral cavity, salivary glands and jaws	K00-K14 Diseases of oral cavity, salivary glands and jaws	digestive
K01 Embedded and impacted teeth	K01 Embedded and impacted teeth	digestive
K02 Dental caries	K02 Dental caries	digestive
K04 Diseases of pulp and periapical tissues	K04 Diseases of pulp and periapical tissues	digestive
K05 Gingivitis and periodontal diseases	K05 Gingivitis and periodontal diseases	digestive
K07 Dentofacial anomalies [including malocclusion]	K07 Dentofacial anomalies [including malocclusion]	digestive
K08 Other disorders of teeth and supporting structures	K08 Other disorders of teeth and supporting structures	digestive
K11 Diseases of salivary glands	K11 Diseases of salivary glands	digestive
K12 Stomatitis and related lesions	K12 Stomatitis and related lesions	digestive
K13 Other diseases of lip and oral mucosa	K13 Other diseases of lip and oral mucosa	digestive
K14 Diseases of tongue	K14 Diseases of tongue	digestive
K20-K31 Diseases of oesophagus, stomach and duodenum	K20-K31 Diseases of oesophagus, stomach and duodenum	digestive
K20 Oesophagitis	K20 Oesophagitis	digestive
K21 Gastro-oesophageal reflux disease	K21 Gastro-oesophageal reflux disease	digestive
K22 Other diseases of oesophagus	K22 Other diseases of oesophagus	digestive
K25 Gastric ulcer	K25 Gastric ulcer	digestive
K26 Duodenal ulcer	K26 Duodenal ulcer	digestive
K29 Gastritis and duodenitis	K29 Gastritis and duodenitis	digestive
K30 Dyspepsia	K30 Dyspepsia	digestive
K31 Other diseases of stomach and duodenum	K31 Other diseases of stomach and duodenum	digestive
K35-K38 Diseases of appendix	K35-K38 Diseases of appendix	digestive
K35 Acute appendicitis	K35 Acute appendicitis	digestive
K40-K46 Hernia	K40-K46 Hernia	digestive
K40 Inguinal hernia	K40 Inguinal hernia	digestive
K41 Femoral hernia	K41 Femoral hernia	digestive
K42 Umbilical hernia	K42 Umbilical hernia	digestive
K43 Ventral hernia	K43 Ventral hernia	digestive
K44 Diaphragmatic hernia	K44 Diaphragmatic hernia	digestive
K50-K52 Noninfective enteritis and colitis	K50-K52 Noninfective enteritis and colitis	digestive
K50 Crohn's disease [regional enteritis]	K50 Crohn's disease [regional enteritis]	digestive
K51 Ulcerative colitis	K51 Ulcerative colitis	digestive
K52 Other non-infective gastro-enteritis and colitis	K52 Other non-infective gastro-enteritis and colitis	injuries & poisonings
K55-K64 Other diseases of intestines	K55-K64 Other diseases of intestines	digestive
K55 Vascular disorders of intestine	K55 Vascular disorders of intestine	digestive
K56 Paralytic ileus and intestinal obstruction without hernia	K56 Paralytic ileus and intestinal obstruction without hernia	digestive
K57 Diverticular disease of intestine	K57 Diverticular disease of intestine	digestive
K58 Irritable bowel syndrome	K58 Irritable bowel syndrome	digestive
K59 Other functional intestinal disorders	K59 Other functional intestinal disorders	digestive
K60 Fissure and fistula of anal and rectal regions	K60 Fissure and fistula of anal and rectal regions	digestive
K61 Abscess of anal and rectal regions	K61 Abscess of anal and rectal regions	digestive
K62 Other diseases of anus and rectum	K62 Other diseases of anus and rectum	digestive
K63 Other diseases of intestine	K63 Other diseases of intestine	digestive
K65-K67 Diseases of peritoneum	K65-K67 Diseases of peritoneum	digestive
K65 Peritonitis	K65 Peritonitis	digestive
K66 Other disorders of peritoneum	K66 Other disorders of peritoneum	digestive
K70-K77 Diseases of liver	K70-K77 Diseases of liver	mental disorders
K70 Alcoholic liver disease	K70 Alcoholic liver disease	mental disorders
K74 Fibrosis and cirrhosis of liver	K74 Fibrosis and cirrhosis of liver	digestive
K75 Other inflammatory liver diseases	K75 Other inflammatory liver diseases	digestive
K76 Other diseases of liver	K76 Other diseases of liver	digestive
K80-K87 Disorders of gallbladder, biliary tract and pancreas	K80-K87 Disorders of gallbladder, biliary tract and pancreas	digestive
K80 Cholelithiasis	K80 Cholelithiasis	digestive
K81 Cholecystitis	K81 Cholecystitis	digestive
K82 Other diseases of gallbladder	K82 Other diseases of gallbladder	digestive
K83 Other diseases of biliary tract	K83 Other diseases of biliary tract	digestive
K85 Acute pancreatitis	K85 Acute pancreatitis	digestive
K86 Other diseases of pancreas	K86 Other diseases of pancreas	digestive
K90-K93 Other diseases of the digestive system	K90-K93 Other diseases of the digestive system	digestive
K90 Intestinal malabsorption	K90 Intestinal malabsorption	digestive
K91 Postprocedural disorders of digestive system, not elsewhere classified	K91 Postprocedural disorders of digestive system, not elsewhere classified	digestive
K92 Other diseases of digestive system	K92 Other diseases of digestive system	digestive
L00-L08 Infections of the skin and subcutaneous tissue	L00-L08 Infections of the skin and subcutaneous tissue	dermatologic
L02 Cutaneous abscess, furuncle and carbuncle	L02 Cutaneous abscess, furuncle and carbuncle	dermatologic
L03 Cellulitis	L03 Cellulitis	dermatologic
L05 Pilonidal cyst	L05 Pilonidal cyst	dermatologic
L08 Other local infections of skin and subcutaneous tissue	L08 Other local infections of skin and subcutaneous tissue	dermatologic
L20-L30 Dermatitis and eczema	L20-L30 Dermatitis and eczema	dermatologic
L29 Pruritus	L29 Pruritus	dermatologic
L30 Other dermatitis	L30 Other dermatitis	dermatologic
L40-L45 Papulosquamous disorders	L40-L45 Papulosquamous disorders	dermatologic
L40 Psoriasis	L40 Psoriasis	dermatologic
L43 Lichen planus	L43 Lichen planus	dermatologic
L50-L54 Urticaria and erythema	L50-L54 Urticaria and erythema	dermatologic
L53 Other erythematous conditions	L53 Other erythematous conditions	dermatologic
L55-L59 Radiation-related disorders of the skin and subcutaneous tissue	L55-L59 Radiation-related disorders of the skin and subcutaneous tissue	dermatologic
L57 Skin changes due to chronic exposure to nonionising radiation	L57 Skin changes due to chronic exposure to nonionising radiation	mental disorders
L60-L75 Disorders of skin appendages	L60-L75 Disorders of skin appendages	dermatologic
L60 Nail disorders	L60 Nail disorders	dermatologic
L72 Follicular cysts of skin and subcutaneous tissue	L72 Follicular cysts of skin and subcutaneous tissue	dermatologic
L80-L99 Other disorders of the skin and subcutaneous tissue	L80-L99 Other disorders of the skin and subcutaneous tissue	dermatologic
L81 Other disorders of pigmentation	L81 Other disorders of pigmentation	dermatologic
L82 Seborrhoeic keratosis	L82 Seborrhoeic keratosis	dermatologic
L85 Other epidermal thickening	L85 Other epidermal thickening	dermatologic
L89 Decubitus ulcer	L89 Decubitus ulcer	dermatologic
L90 Atrophic disorders of skin	L90 Atrophic disorders of skin	dermatologic
L91 Hypertrophic disorders of skin	L91 Hypertrophic disorders of skin	dermatologic
L92 Granulomatous disorders of skin and subcutaneous tissue	L92 Granulomatous disorders of skin and subcutaneous tissue	dermatologic
L97 Ulcer of lower limb, not elsewhere classified	L97 Ulcer of lower limb, not elsewhere classified	dermatologic
L98 Other disorders of skin and subcutaneous tissue, not elsewhere classified	L98 Other disorders of skin and subcutaneous tissue, not elsewhere classified	dermatologic
M00-M03 Infectious arthropathies	M00-M03 Infectious arthropathies	musculoskeletal
M05-M14 Inflammatory polyarthropathies	M05-M14 Inflammatory polyarthropathies	musculoskeletal
M05 Seropositive rheumatoid arthritis	M05 Seropositive rheumatoid arthritis	musculoskeletal
M06 Other rheumatoid arthritis	M06 Other rheumatoid arthritis	musculoskeletal
M07 Psoriatic and enteropathic arthropathies	M07 Psoriatic and enteropathic arthropathies	musculoskeletal
M10 Gout	M10 Gout	endocrine/metabolic
M13 Other arthritis	M13 Other arthritis	musculoskeletal
M15-M19 Arthrosis	M15-M19 Arthrosis	musculoskeletal
M15 Polyarthrosis	M15 Polyarthrosis	musculoskeletal
M16 Coxarthrosis [arthrosis of hip]	M16 Coxarthrosis [arthrosis of hip]	musculoskeletal
M17 Gonarthrosis [arthrosis of knee]	M17 Gonarthrosis [arthrosis of knee]	musculoskeletal
M18 Arthrosis of first carpometacarpal joint	M18 Arthrosis of first carpometacarpal joint	musculoskeletal
M19 Other arthrosis	M19 Other arthrosis	musculoskeletal
M20-M25 Other joint disorders	M20-M25 Other joint disorders	musculoskeletal
M20 Acquired deformities of fingers and toes	M20 Acquired deformities of fingers and toes	musculoskeletal
M21 Other acquired deformities of limbs	M21 Other acquired deformities of limbs	musculoskeletal
M22 Disorders of patella	M22 Disorders of patella	musculoskeletal
M23 Internal derangement of knee	M23 Internal derangement of knee	injuries & poisonings
M24 Other specific joint derangements	M24 Other specific joint derangements	musculoskeletal
M25 Other joint disorders, not elsewhere classified	M25 Other joint disorders, not elsewhere classified	musculoskeletal
M31 Other necrotising vasculopathies	M31 Other necrotising vasculopathies	circulatory system
M35 Other systemic involvement of connective tissue	M35 Other systemic involvement of connective tissue	dermatologic
M40-M43 Deforming dorsopathies	M40-M43 Deforming dorsopathies	musculoskeletal
M41 Scoliosis	M41 Scoliosis	musculoskeletal
M43 Other deforming dorsopathies	M43 Other deforming dorsopathies	musculoskeletal
M45-M49 Spondylopathies	M45-M49 Spondylopathies	musculoskeletal
M46 Other inflammatory spondylopathies	M46 Other inflammatory spondylopathies	musculoskeletal
M47 Spondylosis	M47 Spondylosis	musculoskeletal
M48 Other spondylopathies	M48 Other spondylopathies	musculoskeletal
M50-M54 Other dorsopathies	M50-M54 Other dorsopathies	musculoskeletal
M50 Cervical disk disorders	M50 Cervical disk disorders	musculoskeletal
M51 Other intervertebral disk disorders	M51 Other intervertebral disk disorders	musculoskeletal
M53 Other dorsopathies, not elsewhere classified	M53 Other dorsopathies, not elsewhere classified	symptoms
M54 Dorsalgia	M54 Dorsalgia	symptoms
M60-M63 Disorders of muscles	M60-M63 Disorders of muscles	symptoms
M62 Other disorders of muscle	M62 Other disorders of muscle	musculoskeletal
M65-M68 Disorders of synovium and tendon	M65-M68 Disorders of synovium and tendon	musculoskeletal
M65 Synovitis and tenosynovitis	M65 Synovitis and tenosynovitis	musculoskeletal
M66 Spontaneous rupture of synovium and tendon	M66 Spontaneous rupture of synovium and tendon	musculoskeletal
M67 Other disorders of synovium and tendon	M67 Other disorders of synovium and tendon	musculoskeletal
M70-M79 Other soft tissue disorders	M70-M79 Other soft tissue disorders	musculoskeletal
M70 Soft tissue disorders related to use, overuse and pressure	M70 Soft tissue disorders related to use, overuse and pressure	musculoskeletal
M71 Other bursopathies	M71 Other bursopathies	musculoskeletal
M72 Fibroblastic disorders	M72 Fibroblastic disorders	musculoskeletal
M75 Shoulder lesions	M75 Shoulder lesions	musculoskeletal
M77 Other enthesopathies	M77 Other enthesopathies	musculoskeletal
M79 Other soft tissue disorders, not elsewhere classified	M79 Other soft tissue disorders, not elsewhere classified	musculoskeletal
M80-M85 Disorders of bone density and structure	M80-M85 Disorders of bone density and structure	musculoskeletal
M80 Osteoporosis with pathological fracture	M80 Osteoporosis with pathological fracture	musculoskeletal
M81 Osteoporosis without pathological fracture	M81 Osteoporosis without pathological fracture	musculoskeletal
M84 Disorders of continuity of bone	M84 Disorders of continuity of bone	musculoskeletal
M85 Other disorders of bone density and structure	M85 Other disorders of bone density and structure	musculoskeletal
M86-M90 Other osteopathies	M86-M90 Other osteopathies	musculoskeletal
M86 Osteomyelitis	M86 Osteomyelitis	musculoskeletal
M87 Osteonecrosis	M87 Osteonecrosis	musculoskeletal
M89 Other disorders of bone	M89 Other disorders of bone	musculoskeletal
M91-M94 Chondropathies	M91-M94 Chondropathies	musculoskeletal
M94 Other disorders of cartilage	M94 Other disorders of cartilage	musculoskeletal
M95-M99 Other disorders of the musculoskeletal system and connective tissue	M95-M99 Other disorders of the musculoskeletal system and connective tissue	musculoskeletal
N00-N08 Glomerular diseases	N00-N08 Glomerular diseases	genitourinary
N02 Recurrent and persistent haematuria	N02 Recurrent and persistent haematuria	genitourinary
N03 Chronic nephritic syndrome	N03 Chronic nephritic syndrome	genitourinary
N10-N16 Renal tubulo-interstitial diseases	N10-N16 Renal tubulo-interstitial diseases	genitourinary
N12 Tubulo-interstitial nephritis, not specified as acute or chronic	N12 Tubulo-interstitial nephritis, not specified as acute or chronic	genitourinary
N13 Obstructive and reflux uropathy	N13 Obstructive and reflux uropathy	genitourinary
N17-N19 Renal failure	N17-N19 Renal failure	genitourinary
N17 Acute renal failure	N17 Acute renal failure	genitourinary
N18 Chronic renal failure	N18 Chronic renal failure	genitourinary
N19 Unspecified renal failure	N19 Unspecified renal failure	genitourinary
N20-N23 Urolithiasis	N20-N23 Urolithiasis	genitourinary
N20 Calculus of kidney and ureter	N20 Calculus of kidney and ureter	genitourinary
N21 Calculus of lower urinary tract	N21 Calculus of lower urinary tract	genitourinary
N23 Unspecified renal colic	N23 Unspecified renal colic	genitourinary
N25-N29 Other disorders of kidney and ureter	N25-N29 Other disorders of kidney and ureter	genitourinary
N28 Other disorders of kidney and ureter, not elsewhere classified	N28 Other disorders of kidney and ureter, not elsewhere classified	genitourinary
N30-N39 Other diseases of urinary system	N30-N39 Other diseases of urinary system	genitourinary
N30 Cystitis	N30 Cystitis	genitourinary
N31 Neuromuscular dysfunction of bladder, not elsewhere classified	N31 Neuromuscular dysfunction of bladder, not elsewhere classified	genitourinary
N32 Other disorders of bladder	N32 Other disorders of bladder	genitourinary
N35 Urethral stricture	N35 Urethral stricture	genitourinary
N36 Other disorders of urethra	N36 Other disorders of urethra	genitourinary
N39 Other disorders of urinary system	N39 Other disorders of urinary system	genitourinary
N40-N51 Diseases of male genital organs	N40-N51 Diseases of male genital organs	genitourinary
N40 Hyperplasia of prostate	N40 Hyperplasia of prostate	genitourinary
N41 Inflammatory diseases of prostate	N41 Inflammatory diseases of prostate	genitourinary
N42 Other disorders of prostate	N42 Other disorders of prostate	genitourinary
N43 Hydrocele and spermatocele	N43 Hydrocele and spermatocele	genitourinary
N45 Orchitis and epididymitis	N45 Orchitis and epididymitis	genitourinary
N47 Redundant prepuce, phimosis and paraphimosis	N47 Redundant prepuce, phimosis and paraphimosis	genitourinary
N48 Other disorders of penis	N48 Other disorders of penis	genitourinary
N50 Other disorders of male genital organs	N50 Other disorders of male genital organs	genitourinary
N60-N64 Disorders of breast	N60-N64 Disorders of breast	genitourinary
N60 Benign mammary dysplasia	N60 Benign mammary dysplasia	genitourinary
N62 Hypertrophy of breast	N62 Hypertrophy of breast	genitourinary
N63 Unspecified lump in breast	N63 Unspecified lump in breast	genitourinary
N64 Other disorders of breast	N64 Other disorders of breast	genitourinary
N70-N77 Inflammatory diseases of female pelvic organs	N70-N77 Inflammatory diseases of female pelvic organs	genitourinary
N70 Salpingitis and oophoritis	N70 Salpingitis and oophoritis	genitourinary
N72 Inflammatory disease of cervix uteri	N72 Inflammatory disease of cervix uteri	genitourinary
N73 Other female pelvic inflammatory diseases	N73 Other female pelvic inflammatory diseases	genitourinary
N75 Diseases of Bartholin's gland	N75 Diseases of Bartholin's gland	genitourinary
N76 Other inflammation of vagina and vulva	N76 Other inflammation of vagina and vulva	genitourinary
N80-N98 Noninflammatory disorders of female genital tract	N80-N98 Noninflammatory disorders of female genital tract	genitourinary
N80 Endometriosis	N80 Endometriosis	genitourinary
N81 Female genital prolapse	N81 Female genital prolapse	genitourinary
N83 Noninflammatory disorders of ovary, Fallopian tube and broad ligament	N83 Noninflammatory disorders of ovary, Fallopian tube and broad ligament	genitourinary
N84 Polyp of female genital tract	N84 Polyp of female genital tract	genitourinary
N85 Other noninflammatory disorders of uterus, except cervix	N85 Other noninflammatory disorders of uterus, except cervix	genitourinary
N86 Erosion and ectropion of cervix uteri	N86 Erosion and ectropion of cervix uteri	genitourinary
N87 Dysplasia of cervix uteri	N87 Dysplasia of cervix uteri	neoplasms
N88 Other noninflammatory disorders of cervix uteri	N88 Other noninflammatory disorders of cervix uteri	genitourinary
N89 Other noninflammatory disorders of vagina	N89 Other noninflammatory disorders of vagina	genitourinary
N90 Other noninflammatory disorders of vulva and perineum	N90 Other noninflammatory disorders of vulva and perineum	genitourinary
N92 Excessive, frequent and irregular menstruation	N92 Excessive, frequent and irregular menstruation	genitourinary
N93 Other abnormal uterine and vaginal bleeding	N93 Other abnormal uterine and vaginal bleeding	genitourinary
N94 Pain and other conditions associated with female genital organs and menstrual cycle	N94 Pain and other conditions associated with female genital organs and menstrual cycle	genitourinary
N95 Menopausal and other perimenopausal disorders	N95 Menopausal and other perimenopausal disorders	genitourinary
N97 Female infertility	N97 Female infertility	genitourinary
N99-N99 Other disorders of the genitourinary system	N99-N99 Other disorders of the genitourinary system	genitourinary
N99 Postprocedural disorders of genito-urinary system, not elsewhere classified	N99 Postprocedural disorders of genito-urinary system, not elsewhere classified	genitourinary
O00-O08 Pregnancy with abortive outcome	O00-O08 Pregnancy with abortive outcome	pregnancy complications
O02 Other abnormal products of conception	O02 Other abnormal products of conception	pregnancy complications
O03 Spontaneous abortion	O03 Spontaneous abortion	pregnancy complications
O04 Medical abortion	O04 Medical abortion	pregnancy complications
O10-O16 Oedema, proteinuria and hypertensive disorders in pregnancy, childbirth and the puerperium	O10-O16 Oedema, proteinuria and hypertensive disorders in pregnancy, childbirth and the puerperium	pregnancy complications
O16 Unspecified maternal hypertension	O16 Unspecified maternal hypertension	pregnancy complications
O20-O29 Other maternal disorders predominantly related to pregnancy	O20-O29 Other maternal disorders predominantly related to pregnancy	pregnancy complications
O20 Haemorrhage in early pregnancy	O20 Haemorrhage in early pregnancy	pregnancy complications
O26 Maternal care for other conditions predominantly related to pregnancy	O26 Maternal care for other conditions predominantly related to pregnancy	pregnancy complications
O30-O48 Maternal care related to the fetus and amniotic cavity and possible delivery problems	O30-O48 Maternal care related to the fetus and amniotic cavity and possible delivery problems	pregnancy complications
O32 Maternal care for known or suspected malpresentation of foetus	O32 Maternal care for known or suspected malpresentation of foetus	pregnancy complications
O34 Maternal care for known or suspected abnormality of pelvic organs	O34 Maternal care for known or suspected abnormality of pelvic organs	genitourinary
O36 Maternal care for other known or suspected foetal problems	O36 Maternal care for other known or suspected foetal problems	pregnancy complications
O42 Premature rupture of membranes	O42 Premature rupture of membranes	pregnancy complications
O46 Antepartum haemorrhage, not elsewhere classified	O46 Antepartum haemorrhage, not elsewhere classified	pregnancy complications
O47 False labour	O47 False labour	pregnancy complications
O48 Prolonged pregnancy	O48 Prolonged pregnancy	pregnancy complications
O60-O75 Complications of labour and delivery	O60-O75 Complications of labour and delivery	pregnancy complications
O63 Long labour	O63 Long labour	pregnancy complications
O68 Labour and delivery complicated by foetal stress [distress]	O68 Labour and delivery complicated by foetal stress [distress]	pregnancy complications
O69 Labour and delivery complicated by umbilical cord complications	O69 Labour and delivery complicated by umbilical cord complications	pregnancy complications
O70 Perineal laceration during delivery	O70 Perineal laceration during delivery	pregnancy complications
O72 Postpartum haemorrhage	O72 Postpartum haemorrhage	pregnancy complications
O75 Other complications of labour and delivery, not elsewhere classified	O75 Other complications of labour and delivery, not elsewhere classified	pregnancy complications
O80-O84 Delivery	O80-O84 Delivery	pregnancy complications
O80 Single spontaneous delivery	O80 Single spontaneous delivery	pregnancy complications
O82 Single delivery by Caesarean section	O82 Single delivery by Caesarean section	pregnancy complications
O85-O92 Complications predominantly related to the puerperium	O85-O92 Complications predominantly related to the puerperium	pregnancy complications
O94-O99 Other obstetric conditions, not elsewhere classified	O94-O99 Other obstetric conditions, not elsewhere classified	pregnancy complications
O99 Other maternal diseases classifiable elsewhere but complicating pregnancy, childbirth and the puerperium	O99 Other maternal diseases classifiable elsewhere but complicating pregnancy, childbirth and the puerperium	pregnancy complications
oesophageal disorder	oesophageal disorder	other diseases
bacterial infection	bacterial infection	other diseases
psychological/psychiatric problem	psychological/psychiatric problem	other diseases
heart valve problem/heart murmur	heart valve problem/heart murmur	other diseases
other fractures	other fractures	other diseases
glaucoma	glaucoma	other diseases
gastric/stomach ulcers	gastric/stomach ulcers	other diseases
mumps / epidemic parotitis	mumps / epidemic parotitis	other diseases
other renal/kidney problem	other renal/kidney problem	other diseases
hypothyroidism/myxoedema	hypothyroidism/myxoedema	other diseases
epilepsy	epilepsy	other diseases
hiatus hernia	hiatus hernia	other diseases
eczema/dermatitis	eczema/dermatitis	other diseases
other neurological problem	other neurological problem	other diseases
gastritis/gastric erosions	gastritis/gastric erosions	other diseases
kidney stone/ureter stone/bladder stone	kidney stone/ureter stone/bladder stone	other diseases
carpal tunnel syndrome	carpal tunnel syndrome	other diseases
breast disease (not cancer)	breast disease (not cancer)	other diseases
gynaecological disorder (not cancer)	gynaecological disorder (not cancer)	other diseases
depression	depression	other diseases
pleurisy	pleurisy	other diseases
gestational hypertension/pre-eclampsia	gestational hypertension/pre-eclampsia	other diseases
cerebrovascular disease	cerebrovascular disease	other diseases
disc problem	disc problem	other diseases
mania/bipolar disorder/manic depression	mania/bipolar disorder/manic depression	other diseases
angina	angina	other diseases
measles / morbillivirus	measles / morbillivirus	other diseases
urinary tract infection/kidney infection	urinary tract infection/kidney infection	other diseases
other respiratory problems	other respiratory problems	other diseases
appendicitis	appendicitis	other diseases
allergy/hypersensitivity/anaphylaxis	allergy/hypersensitivity/anaphylaxis	other diseases
other abdominal problem	other abdominal problem	other diseases
allergy or anaphylactic reaction to food	allergy or anaphylactic reaction to food	other diseases
heart arrhythmia	heart arrhythmia	other diseases
sarcoidosis	sarcoidosis	other diseases
ankylosing spondylitis	ankylosing spondylitis	other diseases
viral infection	viral infection	other diseases
vasculitis	vasculitis	other diseases
cervical spondylosis	cervical spondylosis	other diseases
soft tissue inflammation	soft tissue inflammation	other diseases
essential hypertension	essential hypertension	other diseases
fracture head & neck	fracture head & neck	other diseases
anal problem	anal problem	other diseases
colitis/not crohns or ulcerative colitis	colitis/not crohns or ulcerative colitis	other diseases
ent disorder/not cancer	ent disorder/not cancer	other diseases
sciatica	sciatica	other diseases
duodenal ulcer	duodenal ulcer	other diseases
joint disorder	joint disorder	other diseases
bone disorder	bone disorder	other diseases
haematology	haematology	other diseases
rheumatic fever	rheumatic fever	other diseases
liver/biliary/pancreas problem	liver/biliary/pancreas problem	other diseases
diabetic eye disease	diabetic eye disease	other diseases
tuberculosis (tb)	tuberculosis (tb)	other diseases
eye/eyelid problem	eye/eyelid problem	other diseases
peripheral vascular disease	peripheral vascular disease	other diseases
pancreatic disease	pancreatic disease	other diseases
bowel problem	bowel problem	other diseases
hayfever/allergic rhinitis	hayfever/allergic rhinitis	other diseases
anaemia	anaemia	other diseases
irritable bowel syndrome	irritable bowel syndrome	other diseases
obstetric problem	obstetric problem	other diseases
back pain	back pain	other diseases
transient ischaemic attack (tia)	transient ischaemic attack (tia)	other diseases
psoriasis	psoriasis	other diseases
blistering/desquamating skin disorder	blistering/desquamating skin disorder	other diseases
abdominal hernia	abdominal hernia	other diseases
neck problem/injury	neck problem/injury	other diseases
deep venous thrombosis (dvt)	deep venous thrombosis (dvt)	other diseases
other urological problem (male)	other urological problem (male)	other diseases
stomach disorder	stomach disorder	other diseases
osteoarthritis	osteoarthritis	other diseases
hepatitis	hepatitis	other diseases
hypertension	hypertension	other diseases
muscle or soft tissue injuries	muscle or soft tissue injuries	other diseases
other joint disorder	other joint disorder	other diseases
malabsorption/coeliac disease	malabsorption/coeliac disease	other diseases
stroke	stroke	other diseases
dermatology	dermatology	other diseases
head injury	head injury	other diseases
heart attack/myocardial infarction	heart attack/myocardial infarction	other diseases
chronic obstructive airways disease/copd	chronic obstructive airways disease/copd	other diseases
diverticular disease/diverticulitis	diverticular disease/diverticulitis	other diseases
peripheral nerve disorder	peripheral nerve disorder	other diseases
prostate problem (not cancer)	prostate problem (not cancer)	other diseases
sleep apnoea	sleep apnoea	other diseases
helicobacter pylori	helicobacter pylori	other diseases
allergy or anaphylactic reaction to drug	allergy or anaphylactic reaction to drug	other diseases
osteomyelitis	osteomyelitis	other diseases
pulmonary embolism +/- dvt	pulmonary embolism +/- dvt	other diseases
retinal problem	retinal problem	other diseases
heart/cardiac problem	heart/cardiac problem	other diseases
fracture pelvis & lower limb	fracture pelvis & lower limb	other diseases
fracture upper limb & shoulder	fracture upper limb & shoulder	other diseases
hyperthyroidism/thyrotoxicosis	hyperthyroidism/thyrotoxicosis	other diseases
benign breast lump	benign breast lump	other diseases
varicose veins	varicose veins	other diseases
back problem	back problem	other diseases
dyspepsia / indigestion	dyspepsia / indigestion	other diseases
bladder problem (not cancer)	bladder problem (not cancer)	other diseases
renal/kidney failure	renal/kidney failure	other diseases
urinary frequency / incontinence	urinary frequency / incontinence	other diseases
spine arthritis/spondylitis	spine arthritis/spondylitis	other diseases
rectal or colon adenoma/polyps	rectal or colon adenoma/polyps	other diseases
substance abuse/dependency	substance abuse/dependency	other diseases
ovarian problem	ovarian problem	other diseases
bronchiectasis	bronchiectasis	other diseases
bronchitis	bronchitis	other diseases
eye trauma	eye trauma	other diseases
migraine	migraine	other diseases
high cholesterol	high cholesterol	other diseases
osteoporosis	osteoporosis	other diseases
fracture	fracture	other diseases
ear/vestibular disorder	ear/vestibular disorder	other diseases
oesophagitis/barretts oesophagus	oesophagitis/barretts oesophagus	other diseases
tropical & travel-related infections	tropical & travel-related infections	other diseases
connective tissue disorder	connective tissue disorder	other diseases
gall bladder disease	gall bladder disease	other diseases
thyroid problem (not cancer)	thyroid problem (not cancer)	other diseases
fibromyalgia	fibromyalgia	other diseases
neurology	neurology	other diseases
diabetes	diabetes	other diseases
respiratory infection	respiratory infection	other diseases
cervical problem	cervical problem	other diseases
venous thromboembolic disease	venous thromboembolic disease	other diseases
clotting disorder/excessive bleeding	clotting disorder/excessive bleeding	other diseases
rosacea	rosacea	other diseases
miscarriage	miscarriage	other diseases
varicella zoster virus	varicella zoster virus	other diseases
emphysema/chronic bronchitis	emphysema/chronic bronchitis	other diseases
asthma	asthma	other diseases
cataract	cataract	other diseases
breast cysts	breast cysts	other diseases
muscle/soft tissue problem	muscle/soft tissue problem	other diseases
uterine problem	uterine problem	other diseases
rheumatoid arthritis	rheumatoid arthritis	other diseases
spinal injury	spinal injury	other diseases
throat or larynx disorder	throat or larynx disorder	other diseases
peritonitis	peritonitis	other diseases
osteopenia	osteopenia	other diseases
nasal/sinus disorder	nasal/sinus disorder	other diseases
inflammatory bowel disease	inflammatory bowel disease	other diseases
disorder or pituitary gland	disorder or pituitary gland	other diseases
dry eyes	dry eyes	other diseases
other venous/lymphatic disease	other venous/lymphatic disease	other diseases
infection of nervous system	infection of nervous system	other diseases
cranial nerve problem/palsy	cranial nerve problem/palsy	other diseases
arthritis (nos)	arthritis (nos)	other diseases
chronic fatigue syndrome	chronic fatigue syndrome	other diseases
pneumonia	pneumonia	other diseases
psoriatic arthropathy	psoriatic arthropathy	other diseases
anxiety/panic attacks	anxiety/panic attacks	other diseases
chronic/degenerative neurological problem	chronic/degenerative neurological problem	other diseases
type 2 diabetes	type 2 diabetes	other diseases
gastro-oesophageal reflux (gord) / gastric reflux	gastro-oesophageal reflux (gord) / gastric reflux	other diseases
pneumothorax	pneumothorax	other diseases
neurological injury/trauma	neurological injury/trauma	other diseases
gout	gout	other diseases
testicular problems (not cancer)	testicular problems (not cancer)	other diseases
nervous breakdown	nervous breakdown	other diseases
menorrhagia (unknown cause)	menorrhagia (unknown cause)	other diseases
Part of a multiple birth	Part of a multiple birth	other diseases
Alcohol drinker status	Alcohol drinker status	dietary habits
Alcohol intake frequency.	Alcohol intake frequency.	dietary habits
Arm fat-free mass (left)	Arm fat-free mass (left)	physical and body measurements
Arm fat-free mass (right)	Arm fat-free mass (right)	physical and body measurements
Arm fat mass (left)	Arm fat mass (left)	physical and body measurements
Arm fat mass (right)	Arm fat mass (right)	physical and body measurements
Arm fat percentage (left)	Arm fat percentage (left)	physical and body measurements
Arm fat percentage (right)	Arm fat percentage (right)	physical and body measurements
Arm predicted mass (left)	Arm predicted mass (left)	physical and body measurements
Arm predicted mass (right)	Arm predicted mass (right)	physical and body measurements
Basal metabolic rate	Basal metabolic rate	physical and body measurements
Basophill count	Basophill count	genetic and biochemical markers
Basophill percentage	Basophill percentage	genetic and biochemical markers
Beef intake	Beef intake	dietary habits
Body fat percentage	Body fat percentage	physical and body measurements
Body mass index (BMI)	Body mass index (BMI)	physical and body measurements
Bread intake	Bread intake	dietary habits
Cereal intake	Cereal intake	dietary habits
Cheese intake	Cheese intake	dietary habits
Coffee intake	Coffee intake	dietary habits
Comparative body size at age 10	Comparative body size at age 10	others
Comparative height size at age 10	Comparative height size at age 10	others
Cooked vegetable intake	Cooked vegetable intake	dietary habits
Current tobacco smoking	Current tobacco smoking	personal and health history
Dried fruit intake	Dried fruit intake	dietary habits
Ease of skin tanning	Ease of skin tanning	others
Eosinophill count	Eosinophill count	genetic and biochemical markers
Eosinophill percentage	Eosinophill percentage	genetic and biochemical markers
Frequency of solarium/sunlamp use	Frequency of solarium/sunlamp use	physical activity and lifestyle
Fresh fruit intake	Fresh fruit intake	dietary habits
Haematocrit percentage	Haematocrit percentage	genetic and biochemical markers
Haemoglobin concentration	Haemoglobin concentration	genetic and biochemical markers
Hand grip strength (left)	Hand grip strength (left)	physical and body measurements
Hand grip strength (left) / Hand grip strength (right)	Hand grip strength (left) / Hand grip strength (right)	physical and body measurements
Hand grip strength (right)	Hand grip strength (right)	physical and body measurements
Handedness (chirality/laterality)	Handedness (chirality/laterality)	others
High light scatter reticulocyte count	High light scatter reticulocyte count	genetic and biochemical markers
High light scatter reticulocyte percentage	High light scatter reticulocyte percentage	genetic and biochemical markers
Hip circumference	Hip circumference	physical and body measurements
Hot drink temperature	Hot drink temperature	dietary habits
Immature reticulocyte fraction	Immature reticulocyte fraction	genetic and biochemical markers
Impedance of arm (left)	Impedance of arm (left)	physical and body measurements
Impedance of arm (right)	Impedance of arm (right)	physical and body measurements
Impedance of leg (left)	Impedance of leg (left)	physical and body measurements
Impedance of leg (right)	Impedance of leg (right)	physical and body measurements
Impedance of whole body	Impedance of whole body	physical and body measurements
Lamb/mutton intake	Lamb/mutton intake	dietary habits
Leg fat-free mass (left)	Leg fat-free mass (left)	physical and body measurements
Leg fat-free mass (right)	Leg fat-free mass (right)	physical and body measurements
Leg fat mass (left)	Leg fat mass (left)	physical and body measurements
Leg fat mass (right)	Leg fat mass (right)	physical and body measurements
Leg fat percentage (left)	Leg fat percentage (left)	physical and body measurements
Leg fat percentage (right)	Leg fat percentage (right)	physical and body measurements
Leg predicted mass (left)	Leg predicted mass (left)	physical and body measurements
Leg predicted mass (right)	Leg predicted mass (right)	physical and body measurements
Lymphocyte count	Lymphocyte count	genetic and biochemical markers
Lymphocyte percentage	Lymphocyte percentage	genetic and biochemical markers
Mean corpuscular haemoglobin	Mean corpuscular haemoglobin	genetic and biochemical markers
Mean corpuscular haemoglobin concentration	Mean corpuscular haemoglobin concentration	genetic and biochemical markers
Mean corpuscular volume	Mean corpuscular volume	genetic and biochemical markers
Mean platelet (thrombocyte) volume	Mean platelet (thrombocyte) volume	genetic and biochemical markers
Mean reticulocyte volume	Mean reticulocyte volume	genetic and biochemical markers
Mean sphered cell volume	Mean sphered cell volume	genetic and biochemical markers
Mean time to correctly identify matches	Mean time to correctly identify matches	others
Monocyte count	Monocyte count	genetic and biochemical markers
Monocyte percentage	Monocyte percentage	genetic and biochemical markers
Neutrophill count	Neutrophill count	genetic and biochemical markers
Neutrophill percentage	Neutrophill percentage	genetic and biochemical markers
Non-oily fish intake	Non-oily fish intake	dietary habits
Nucleated red blood cell count	Nucleated red blood cell count	genetic and biochemical markers
Nucleated red blood cell percentage	Nucleated red blood cell percentage	genetic and biochemical markers
Number in household	Number in household	social and environmental factors
Number of days/week of moderate physical activity 10+ minutes	Number of days/week of moderate physical activity 10+ minutes	physical activity and lifestyle
Number of days/week of vigorous physical activity 10+ minutes	Number of days/week of vigorous physical activity 10+ minutes	physical activity and lifestyle
Number of days/week walked 10+ minutes	Number of days/week walked 10+ minutes	physical activity and lifestyle
Number of full brothers	Number of full brothers	social and environmental factors
Number of full sisters	Number of full sisters	social and environmental factors
Number of operations, self-reported	Number of operations, self-reported	personal and health history
Number of self-reported cancers	Number of self-reported cancers	personal and health history
Number of self-reported non-cancer illnesses	Number of self-reported non-cancer illnesses	personal and health history
Number of treatments/medications taken	Number of treatments/medications taken	personal and health history
Number of vehicles in household	Number of vehicles in household	social and environmental factors
Oily fish intake	Oily fish intake	dietary habits
Pace-maker	Pace-maker	others
Platelet count	Platelet count	genetic and biochemical markers
Platelet crit	Platelet crit	genetic and biochemical markers
Platelet distribution width	Platelet distribution width	genetic and biochemical markers
Pork intake	Pork intake	dietary habits
Poultry intake	Poultry intake	dietary habits
Processed meat intake	Processed meat intake	dietary habits
Red blood cell (erythrocyte) count	Red blood cell (erythrocyte) count	genetic and biochemical markers
Red blood cell (erythrocyte) distribution width	Red blood cell (erythrocyte) distribution width	genetic and biochemical markers
Reticulocyte count	Reticulocyte count	genetic and biochemical markers
Reticulocyte percentage	Reticulocyte percentage	genetic and biochemical markers
Salad / raw vegetable intake	Salad / raw vegetable intake	dietary habits
Salt added to food	Salt added to food	dietary habits
Sitting height	Sitting height	physical and body measurements
Skin colour	Skin colour	others
Sleep duration	Sleep duration	personal and health history
Smoking status	Smoking status	personal and health history
Standing height	Standing height	physical and body measurements
Tea intake	Tea intake	dietary habits
Time spent watching television (TV)	Time spent watching television (TV)	physical activity and lifestyle
Townsend deprivation index at recruitment	Townsend deprivation index at recruitment	social and environmental factors
Trunk fat-free mass	Trunk fat-free mass	physical and body measurements
Trunk fat mass	Trunk fat mass	physical and body measurements
Trunk fat percentage	Trunk fat percentage	physical and body measurements
Trunk predicted mass	Trunk predicted mass	physical and body measurements
Waist circumference / Hip circumference	Waist circumference / Hip circumference	physical and body measurements
Variation in diet	Variation in diet	dietary habits
Usual walking pace	Usual walking pace	physical activity and lifestyle
White blood cell (leukocyte) count	White blood cell (leukocyte) count	genetic and biochemical markers
Whole body fat mass	Whole body fat mass	physical activity and lifestyle
Whole body fat-free mass	Whole body fat-free mass	physical activity and lifestyle
Whole body water mass	Whole body water mass	physical activity and lifestyle
Weight	Weight	physical activity and lifestyle
Waist circumference	Waist circumference	physical activity and lifestyle
Water intake	Water intake	dietary habits

## Sheet: Supplement Table 2
Significant risk loci for pancreatic cancer
	Rsid	Eaf	Effect.allele	Other.allele	P.value	OR	Beta	SE
1	rs2816938	0.27	A	T	3.36e-15	1.21	0.19062035960865	0.0242003749367178		Remove
2	rs3790844	0.2	G	A	7.62e-16	0.81	-0.210721031315653	0.0261435573961363
3	rs1486134	0.29	G	T	4.61e-09	1.13	0.122217632724249	0.0208538627587452
4	rs9854771	0.34	A	G	4.54e-08	0.9	-0.105360515657826	0.01926699618074
5	rs2736098	0.22	T	C	6.86e-15	0.84	-0.174353387144778	0.0223902151513029		Remove
6	rs35226131	0.02	T	C	2.19e-08	0.67	-0.400477566597125	0.0715613892902331		Remove
7	rs401681	0.49	T	C	9.32e-17	1.19	0.173953307123438	0.0209250946980325
8	rs17688601	0.25	A	C	1.11e-08	0.88	-0.127833371509885	0.0223758645071069
9	rs6971499	0.12	C	T	7.41e-14	0.81	-0.210721031315653	0.0281697762895581
10	rs10094872	0.38	T	A	1.19e-09	1.14	0.131028262406404	0.0215450832507993
11	rs505922	0.4	C	T	7.35e-27	1.27	0.2390169004705	0.0222753223482666
12	rs9581943	0.43	A	G	5.12e-14	1.15	0.139761942375159	0.0185635862507644
13	rs9543325	0.43	C	T	1.22e-22	1.24	0.215111379616945	0.0219683320744229
14	rs7190458	0.05	A	G	1.29e-11	1.36	0.307484699747961	0.0454203536509334
15	rs7214041	0.14	T	C	9.49e-15	1.25	0.22314355131421	0.0288079208733528
16	rs16986825	0.2	T	C	1.21e-08	1.15	0.139761942375159	0.0245269056690705
17	rs13303010	0.14	G	A	8.36e-14	1.26	0.231111720963387	0.0309613390930471
18	rs73328514	0.1	T	A	4.35e-08	0.83	-0.186329578191493	0.0340264641716991		Remove
19	rs2941471	0.4	G	A	6.6e-10	0.89	-0.116533816255952	0.0188706787202436
20	rs4795218	0.21	A	G	1.32e-08	0.88	-0.127833371509885	0.0224921914336833
21	rs1517037	0.17	T	C	3.28e-08	0.86	-0.150822889734584	0.0272943412519791

## Sheet: Supplement Table 3
MR-pheWAS results after FDR correction
	id.exposure	id.outcome	outcome	exposure	method	b	se	pval	p.adj
1	ec6P22	w2X6Cj	J40-J47 Chronic lower respiratory diseases	exposure	Inverse variance weighted	0.002039146	0.002580025	0.429318128	0.999226252
2	ec6P22	ju3499	G25 Other extrapyramidal and movement disorders	exposure	Inverse variance weighted	-0.000649166	0.000475588	0.172260126	0.999226252
3	ec6P22	4qtZWn	G20 Parkinson's disease	exposure	Inverse variance weighted	0.000163211	0.000654092	0.802956429	0.999226252
4	ec6P22	SBMNqK	L72 Follicular cysts of skin and subcutaneous tissue	exposure	Inverse variance weighted	0.001542005	0.001892907	0.415288271	0.999226252
5	ec6P22	D270mx	oesophageal disorder	exposure	Inverse variance weighted	-0.001156751	0.003079179	0.707163263	0.999226252
6	ec6P22	np6pSD	bacterial infection	exposure	Inverse variance weighted	-0.0013782	0.000985159	0.161824216	0.999226252
7	ec6P22	l5PZfP	psychological/psychiatric problem	exposure	Inverse variance weighted	0.001646562	0.002559818	0.520072149	0.999226252
8	ec6P22	BayRhs	J34 Other disorders of nose and nasal sinuses	exposure	Inverse variance weighted	-0.000974846	0.001232172	0.428850447	0.999226252
9	ec6P22	KeaRVK	H15-H22 Disorders of sclera, cornea, iris and ciliary body	exposure	Inverse variance weighted	-0.000630288	0.000640199	0.324860429	0.999226252
10	ec6P22	MIAu7X	O26 Maternal care for other conditions predominantly related to pregnancy	exposure	Inverse variance weighted	0.000412629	0.001173655	0.725156076	0.999226252
11	ec6P22	nitAxa	O20 Haemorrhage in early pregnancy	exposure	Inverse variance weighted	0.002407008	0.000849592	0.004609402	0.596149358
12	ec6P22	XotGte	heart valve problem/heart murmur	exposure	Inverse variance weighted	-0.000133843	0.000873163	0.87817334	0.999226252
13	ec6P22	p3yaAS	O94-O99 Other obstetric conditions, not elsewhere classified	exposure	Inverse variance weighted	0.000990734	0.00151729	0.513780081	0.999226252
14	ec6P22	5NbmtZ	other fractures	exposure	Inverse variance weighted	0.000400289	0.000398066	0.314614743	0.999226252
15	ec6P22	6kIgjI	glaucoma	exposure	Inverse variance weighted	0.000569609	0.001619592	0.725064098	0.999226252
16	ec6P22	JX0NW3	O20-O29 Other maternal disorders predominantly related to pregnancy	exposure	Inverse variance weighted	0.000415817	0.001510564	0.783106766	0.999226252
17	ec6P22	TUM74b	A30-A49 Other bacterial diseases	exposure	Inverse variance weighted	0.00021451	0.001060854	0.839756159	0.999226252
18	ec6P22	0dOJKz	K44 Diaphragmatic hernia	exposure	Inverse variance weighted	-0.001319151	0.002377092	0.578933591	0.999226252
19	ec6P22	ODg4h1	K40 Inguinal hernia	exposure	Inverse variance weighted	0.001825696	0.003233374	0.572317917	0.999226252
20	ec6P22	NpHNZK	K41 Femoral hernia	exposure	Inverse variance weighted	0.000234422	0.000506091	0.643219859	0.999226252
21	ec6P22	bGD3gN	K42 Umbilical hernia	exposure	Inverse variance weighted	0.001434692	0.000926969	0.121688876	0.999226252
22	ec6P22	3TLK50	K43 Ventral hernia	exposure	Inverse variance weighted	-0.000585447	0.000887119	0.50929094	0.999226252
23	ec6P22	B9HURM	G51 Facial nerve disorders	exposure	Inverse variance weighted	-0.000108316	0.000450039	0.809802069	0.999226252
24	ec6P22	hsUihh	G57 Mononeuropathies of lower limb	exposure	Inverse variance weighted	0.000876511	0.000623344	0.159681922	0.999226252
25	ec6P22	yaIeO5	G56 Mononeuropathies of upper limb	exposure	Inverse variance weighted	-0.001677283	0.001536735	0.275071018	0.999226252
26	ec6P22	gSAmwI	G55 Nerve root and plexus compressions in diseases classified elsewhere	exposure	Inverse variance weighted	-0.000403666	0.000958358	0.673604605	0.999226252
27	ec6P22	W08uVf	gastric/stomach ulcers	exposure	Inverse variance weighted	-0.001212249	0.000833577	0.14587035	0.999226252
28	ec6P22	ItGoFB	E66 Obesity	exposure	Inverse variance weighted	0.000768172	0.001540356	0.617992496	0.999226252
29	ec6P22	6G8p9i	M05-M14 Inflammatory polyarthropathies	exposure	Inverse variance weighted	-0.001040007	0.003603305	0.772867806	0.999226252
30	ec6P22	KyJ03o	mumps / epidemic parotitis	exposure	Inverse variance weighted	-2.59E-05	0.000668433	0.96903755	0.999226252
31	ec6P22	8bcwrs	other renal/kidney problem	exposure	Inverse variance weighted	-0.000442178	0.000724902	0.541872666	0.999226252
32	ec6P22	lys4py	G40-G47 Episodic and paroxysmal disorders	exposure	Inverse variance weighted	-0.000309062	0.002279576	0.892154259	0.999226252
33	ec6P22	v2QDIl	G00-G09 Inflammatory diseases of the central nervous system	exposure	Inverse variance weighted	0.000177473	0.000505896	0.725731317	0.999226252
34	ec6P22	GHssXZ	J22 Unspecified acute lower respiratory infection	exposure	Inverse variance weighted	-0.000643862	0.001315842	0.624618266	0.999226252
35	ec6P22	wYIayp	hypothyroidism/myxoedema	exposure	Inverse variance weighted	-0.002531569	0.001984641	0.202103963	0.999226252
36	ec6P22	51RDot	O10-O16 Oedema, proteinuria and hypertensive disorders in pregnancy, childbirth and the puerperium	exposure	Inverse variance weighted	-0.00117293	0.001008872	0.244985419	0.999226252
37	ec6P22	wut6eN	D73 Diseases of spleen	exposure	Inverse variance weighted	0.0005201	0.000352777	0.140400488	0.999226252
38	ec6P22	OYAUkZ	D70 Agranulocytosis	exposure	Inverse variance weighted	0.000940291	0.000868072	0.278721751	0.999226252
39	ec6P22	5NpDel	B25-B34 Other viral diseases	exposure	Inverse variance weighted	-0.000676275	0.00067244	0.314558786	0.999226252
40	ec6P22	CDqwgG	epilepsy	exposure	Inverse variance weighted	-0.000456945	0.000892925	0.608833324	0.999226252
41	ec6P22	d6zRMB	D75 Other diseases of blood and blood-forming organs	exposure	Inverse variance weighted	-0.001033464	0.000382616	0.006912232	0.636051725
42	ec6P22	urFNMP	N92 Excessive, frequent and irregular menstruation	exposure	Inverse variance weighted	-0.005805968	0.003053025	0.057209068	0.889002857
43	ec6P22	UuDB5u	N93 Other abnormal uterine and vaginal bleeding	exposure	Inverse variance weighted	-0.001267185	0.001793367	0.479817805	0.999226252
44	ec6P22	eX2xsx	N90 Other noninflammatory disorders of vulva and perineum	exposure	Inverse variance weighted	-0.000809711	0.00122211	0.507617814	0.999226252
45	ec6P22	sZERmA	N97 Female infertility	exposure	Inverse variance weighted	0.000527091	0.000987089	0.593351473	0.999226252
46	ec6P22	u5jY4B	N94 Pain and other conditions associated with female genital organs and menstrual cycle	exposure	Inverse variance weighted	-0.00095257	0.001819328	0.600568459	0.999226252
47	ec6P22	ef6lp3	N95 Menopausal and other perimenopausal disorders	exposure	Inverse variance weighted	-0.001858263	0.005241369	0.722935973	0.999226252
48	ec6P22	RHthK4	F05 Delirium, not induced by alcohol and other psychoactive substances	exposure	Inverse variance weighted	7.90E-05	0.000389155	0.839152044	0.999226252
49	ec6P22	xDrZch	D51 Vitamin B12 deficiency anaemia	exposure	Inverse variance weighted	0.00062116	0.000787337	0.430147951	0.999226252
50	ec6P22	ZNeQR5	hiatus hernia	exposure	Inverse variance weighted	-0.001155096	0.00146244	0.4296203	0.999226252
51	ec6P22	Nufd59	L20-L30 Dermatitis and eczema	exposure	Inverse variance weighted	-0.000193563	0.000854801	0.820857375	0.999226252
52	ec6P22	tzv73T	eczema/dermatitis	exposure	Inverse variance weighted	-0.000121971	0.001536586	0.936732093	0.999226252
53	ec6P22	CyuMYr	other neurological problem	exposure	Inverse variance weighted	0.00029176	0.002641457	0.912049093	0.999226252
54	ec6P22	lTfKgW	M70-M79 Other soft tissue disorders	exposure	Inverse variance weighted	-0.001964219	0.002441469	0.421094872	0.999226252
55	ec6P22	tOD7mh	gastritis/gastric erosions	exposure	Inverse variance weighted	5.15E-05	0.000389944	0.894890744	0.999226252
56	ec6P22	IFd3Xd	I51 Complications and ill-defined descriptions of heart disease	exposure	Inverse variance weighted	0.000140541	0.000980953	0.886077134	0.999226252
57	ec6P22	tOxH9R	I50 Heart failure	exposure	Inverse variance weighted	-0.000477441	0.001109624	0.666997307	0.999226252
58	ec6P22	7SdRf0	N03 Chronic nephritic syndrome	exposure	Inverse variance weighted	-0.000110793	0.000529373	0.834221657	0.999226252
59	ec6P22	tpZwr6	N02 Recurrent and persistent haematuria	exposure	Inverse variance weighted	0.000310348	0.000407079	0.445834531	0.999226252
60	ec6P22	Wr7Qrq	H18 Other disorders of cornea	exposure	Inverse variance weighted	-2.98E-05	0.000677915	0.964916868	0.999226252
61	ec6P22	hOgnSq	C43 Malignant melanoma of skin	exposure	Inverse variance weighted	-0.001611175	0.000725328	0.026330367	0.834386451
62	ec6P22	CjGTOn	M24 Other specific joint derangements	exposure	Inverse variance weighted	-0.00023209	0.001043261	0.823951022	0.999226252
63	ec6P22	7fmWZ2	H11 Other disorders of conjunctiva	exposure	Inverse variance weighted	-0.000923774	0.000421925	0.028565683	0.834386451
64	ec6P22	FlbzKh	M20 Acquired deformities of fingers and toes	exposure	Inverse variance weighted	-0.002640776	0.001470362	0.072493889	0.980924102
65	ec6P22	lPuFjZ	M21 Other acquired deformities of limbs	exposure	Inverse variance weighted	-0.000431959	0.000630147	0.493035094	0.999226252
66	ec6P22	Hb8O3O	M22 Disorders of patella	exposure	Inverse variance weighted	6.87E-05	0.000468132	0.883297134	0.999226252
67	ec6P22	lvndkB	M23 Internal derangement of knee	exposure	Inverse variance weighted	0.000138828	0.001914999	0.94220771	0.999226252
68	ec6P22	LjeZj5	D65-D69 Coagulation defects, purpura and other haemorrhagic conditions	exposure	Inverse variance weighted	-0.000185317	0.000834035	0.824163123	0.999226252
69	ec6P22	B5CFWs	kidney stone/ureter stone/bladder stone	exposure	Inverse variance weighted	0.000755943	0.001049323	0.471272252	0.999226252
70	ec6P22	1knpO4	carpal tunnel syndrome	exposure	Inverse variance weighted	-0.000328144	0.00039659	0.408003299	0.999226252
71	ec6P22	pO7Wtp	breast disease (not cancer)	exposure	Inverse variance weighted	-0.002106563	0.001583915	0.183527433	0.999226252
72	ec6P22	9gdtjt	D86 Sarcoidosis	exposure	Inverse variance weighted	-0.000327735	0.000354272	0.354915994	0.999226252
73	ec6P22	alvaoL	O60-O75 Complications of labour and delivery	exposure	Inverse variance weighted	-0.000739197	0.003567097	0.835832929	0.999226252
74	ec6P22	0j9Dlr	gynaecological disorder (not cancer)	exposure	Inverse variance weighted	0.001717385	0.0036574	0.638666142	0.999226252
75	ec6P22	ZLY9kr	E50-E64 Other nutritional deficiencies	exposure	Inverse variance weighted	-0.000804596	0.000571138	0.158905954	0.999226252
76	ec6P22	MH2xH1	J95-J99 Other diseases of the respiratory system	exposure	Inverse variance weighted	0.00110603	0.001112661	0.320203326	0.999226252
77	ec6P22	9D67xA	depression	exposure	Inverse variance weighted	0.001405536	0.002263699	0.534663905	0.999226252
78	ec6P22	WYM2h2	K90-K93 Other diseases of the digestive system	exposure	Inverse variance weighted	0.000907312	0.001686802	0.59065368	0.999226252
79	ec6P22	tVUhRg	E05 Thyrotoxicosis [hyperthyroidism]	exposure	Inverse variance weighted	0.000365505	0.000654606	0.576600039	0.999226252
80	ec6P22	Vhu3ub	pleurisy	exposure	Inverse variance weighted	0.000424979	0.000576449	0.460978798	0.999226252
81	ec6P22	fXbKxW	K35 Acute appendicitis	exposure	Inverse variance weighted	8.13E-05	0.00166244	0.961004119	0.999226252
82	ec6P22	qOf4tv	gestational hypertension/pre-eclampsia	exposure	Inverse variance weighted	0.00017362	0.002705298	0.948828538	0.999226252
83	ec6P22	3BArqt	B98 Other specified infectious agents as the cause of diseases classified to other chapters	exposure	Inverse variance weighted	-0.000242219	0.00044542	0.586579627	0.999226252
84	ec6P22	YLKOke	B96 Other bacterial agents as the cause of diseases classified to other chapters	exposure	Inverse variance weighted	-0.000846655	0.002877102	0.76854893	0.999226252
85	ec6P22	At2wMB	B97 Viral agents as the cause of diseases classified to other chapters	exposure	Inverse variance weighted	-0.000204079	0.000356443	0.566952975	0.999226252
86	ec6P22	kaQy6H	B95 Streptococcus and staphylococcus as the cause of diseases classified to other chapters	exposure	Inverse variance weighted	0.002068208	0.000973431	0.033615097	0.834386451
87	ec6P22	x62mEa	L00-L08 Infections of the skin and subcutaneous tissue	exposure	Inverse variance weighted	-0.000131133	0.001549071	0.932537468	0.999226252
88	ec6P22	NGISqY	D37-D48 Neoplasms of uncertain or unknown behaviour	exposure	Inverse variance weighted	0.000174173	0.000648867	0.788371286	0.999226252
89	ec6P22	ChDeh3	cerebrovascular disease	exposure	Inverse variance weighted	-0.000582969	0.00148074	0.693801596	0.999226252
90	ec6P22	gAXQ0t	K20-K31 Diseases of oesophagus, stomach and duodenum	exposure	Inverse variance weighted	0.000223703	0.003515919	0.949268113	0.999226252
91	ec6P22	iJ8jv9	F10 Mental and behavioural disorders due to use of alcohol	exposure	Inverse variance weighted	0.00226882	0.001102419	0.039586456	0.853308047
92	ec6P22	uEf7Z7	I69 Sequelae of cerebrovascular disease	exposure	Inverse variance weighted	4.24E-05	0.000541298	0.937618265	0.999226252
93	ec6P22	pSUADp	N30-N39 Other diseases of urinary system	exposure	Inverse variance weighted	-0.000537891	0.002500235	0.829661035	0.999226252
94	ec6P22	nNWusw	H25-H28 Disorders of lens	exposure	Inverse variance weighted	0.002282607	0.002059927	0.26781839	0.999226252
95	ec6P22	BpaueD	disc problem	exposure	Inverse variance weighted	-0.001506779	0.001427533	0.291191187	0.999226252
96	ec6P22	a3rrAp	mania/bipolar disorder/manic depression	exposure	Inverse variance weighted	-2.41E-05	0.000589323	0.967335031	0.999226252
97	ec6P22	MwMJ58	I74 Arterial embolism and thrombosis	exposure	Inverse variance weighted	-0.000867464	0.000846864	0.305681994	0.999226252
98	ec6P22	d5I5Ye	I72 Other aneurysm	exposure	Inverse variance weighted	0.000298192	0.000334939	0.373311831	0.999226252
99	ec6P22	nBqz3f	L43 Lichen planus	exposure	Inverse variance weighted	0.000206999	0.000404601	0.608921483	0.999226252
100	ec6P22	T7W0z3	angina	exposure	Inverse variance weighted	-0.001928358	0.001670795	0.248436185	0.999226252
101	ec6P22	UmEDP1	E27 Other disorders of adrenal gland	exposure	Inverse variance weighted	-1.38E-05	0.000476441	0.976867009	0.999226252
102	ec6P22	o5kiWy	A00-A09 Intestinal infectious diseases	exposure	Inverse variance weighted	-8.37E-05	0.001426798	0.953238914	0.999226252
103	ec6P22	NImBkr	E21 Hyperparathyroidism and other disorders of parathyroid gland	exposure	Inverse variance weighted	0.000210093	0.000435336	0.629380877	0.999226252
104	ec6P22	RD9W5R	measles / morbillivirus	exposure	Inverse variance weighted	2.78E-05	0.000747943	0.970346639	0.999226252
105	ec6P22	fV4xFF	O80 Single spontaneous delivery	exposure	Inverse variance weighted	4.13E-05	0.001246919	0.973567037	0.999226252
106	ec6P22	fyhozE	O82 Single delivery by Caesarean section	exposure	Inverse variance weighted	0.000196576	0.00082987	0.812753533	0.999226252
107	ec6P22	Xj54ce	H49-H52 Disorders of ocular muscles, binocular movement, accommodation and refraction	exposure	Inverse variance weighted	-0.000433025	0.000961777	0.652541487	0.999226252
108	ec6P22	1GTnaQ	G20-G26 Extrapyramidal and movement disorders	exposure	Inverse variance weighted	-0.000723418	0.000985474	0.462899463	0.999226252
109	ec6P22	ShB1Rm	urinary tract infection/kidney infection	exposure	Inverse variance weighted	0.000460404	0.000740857	0.534304898	0.999226252
110	ec6P22	soWH9K	O16 Unspecified maternal hypertension	exposure	Inverse variance weighted	-0.00050286	0.000686503	0.463866983	0.999226252
111	ec6P22	OJyPJr	other respiratory problems	exposure	Inverse variance weighted	0.00104839	0.00103768	0.312341406	0.999226252
112	ec6P22	iVjLUQ	M91-M94 Chondropathies	exposure	Inverse variance weighted	-0.000338736	0.000532528	0.524717154	0.999226252
113	ec6P22	0ycq7L	appendicitis	exposure	Inverse variance weighted	-0.001001802	0.00089166	0.26121482	0.999226252
114	ec6P22	aOFWq2	D50-D53 Nutritional anaemias	exposure	Inverse variance weighted	0.002067245	0.001401088	0.140089951	0.999226252
115	ec6P22	OrlB0j	K00-K14 Diseases of oral cavity, salivary glands and jaws	exposure	Inverse variance weighted	0.002008323	0.001871994	0.283349158	0.999226252
116	ec6P22	FYnaB6	L30 Other dermatitis	exposure	Inverse variance weighted	-0.000607925	0.000721663	0.399567181	0.999226252
117	ec6P22	21c7I8	M60-M63 Disorders of muscles	exposure	Inverse variance weighted	0.000714598	0.000690698	0.300854657	0.999226252
118	ec6P22	VPMMYF	allergy/hypersensitivity/anaphylaxis	exposure	Inverse variance weighted	0.001239547	0.002512403	0.621750264	0.999226252
119	ec6P22	KXzV8g	F41 Other anxiety disorders	exposure	Inverse variance weighted	-0.000294837	0.002181715	0.892501096	0.999226252
120	ec6P22	MDQPo7	F40 Phobic anxiety disorders	exposure	Inverse variance weighted	0.000195473	0.000423972	0.644761707	0.999226252
121	ec6P22	fGWK8H	F43 Reaction to severe stress, and adjustment disorders	exposure	Inverse variance weighted	1.62E-05	0.000348533	0.962892782	0.999226252
122	ec6P22	orY5QU	K31 Other diseases of stomach and duodenum	exposure	Inverse variance weighted	0.002359372	0.001289299	0.067255027	0.948907291
123	ec6P22	2V56LV	K30 Dyspepsia	exposure	Inverse variance weighted	0.000572571	0.002395216	0.81106867	0.999226252
124	ec6P22	2aNmZi	M48 Other spondylopathies	exposure	Inverse variance weighted	0.000249036	0.000967379	0.796843918	0.999226252
125	ec6P22	QZkd5D	other abdominal problem	exposure	Inverse variance weighted	-0.000100876	0.00138391	0.941892188	0.999226252
126	ec6P22	Pidg6r	N48 Other disorders of penis	exposure	Inverse variance weighted	-0.000184525	0.001515006	0.903058882	0.999226252
127	ec6P22	EbFWe8	allergy or anaphylactic reaction to food	exposure	Inverse variance weighted	-0.000694575	0.000661099	0.293424896	0.999226252
128	ec6P22	ZqaCM3	N41 Inflammatory diseases of prostate	exposure	Inverse variance weighted	0.000884215	0.002767602	0.749356781	0.999226252
129	ec6P22	idq7xT	N40 Hyperplasia of prostate	exposure	Inverse variance weighted	0.00495421	0.005056128	0.327163729	0.999226252
130	ec6P22	65jqu3	N43 Hydrocele and spermatocele	exposure	Inverse variance weighted	0.002384286	0.001221394	0.050925948	0.884376557
131	ec6P22	PFBo8l	N42 Other disorders of prostate	exposure	Inverse variance weighted	0.00131057	0.001639502	0.424075433	0.999226252
132	ec6P22	WDVBPr	N45 Orchitis and epididymitis	exposure	Inverse variance weighted	-0.000267008	0.001162087	0.818273454	0.999226252
133	ec6P22	wZwrPE	N47 Redundant prepuce, phimosis and paraphimosis	exposure	Inverse variance weighted	0.001795568	0.001516474	0.236396454	0.999226252
134	ec6P22	bza3sV	heart arrhythmia	exposure	Inverse variance weighted	-0.00088576	0.001197415	0.459465777	0.999226252
135	ec6P22	d6x8Eq	K80 Cholelithiasis	exposure	Inverse variance weighted	0.0021903	0.002418291	0.365082746	0.999226252
136	ec6P22	v6eEH9	B95-B98 Bacterial, viral and other infectious agents	exposure	Inverse variance weighted	0.000142825	0.002277177	0.94998944	0.999226252
137	ec6P22	ZNxVt1	K82 Other diseases of gallbladder	exposure	Inverse variance weighted	0.000631563	0.001123177	0.573911509	0.999226252
138	ec6P22	TMSptX	K83 Other diseases of biliary tract	exposure	Inverse variance weighted	0.000897986	0.000670718	0.180621395	0.999226252
139	ec6P22	CYEk58	K85 Acute pancreatitis	exposure	Inverse variance weighted	0.000352296	0.000366902	0.336959234	0.999226252
140	ec6P22	zLChA4	K86 Other diseases of pancreas	exposure	Inverse variance weighted	0.000859585	0.000939944	0.360450856	0.999226252
141	ec6P22	h5AMC1	sarcoidosis	exposure	Inverse variance weighted	0.000171223	0.000430585	0.69088644	0.999226252
142	ec6P22	Th9kHn	ankylosing spondylitis	exposure	Inverse variance weighted	-0.000563497	0.000604703	0.351410233	0.999226252
143	ec6P22	NfQivS	K76 Other diseases of liver	exposure	Inverse variance weighted	0.000714589	0.000892905	0.423538544	0.999226252
144	ec6P22	UHSOzt	viral infection	exposure	Inverse variance weighted	-0.000881307	0.000865466	0.308533547	0.999226252
145	ec6P22	v8zjvR	vasculitis	exposure	Inverse variance weighted	0.00010066	0.000526344	0.848334963	0.999226252
146	ec6P22	mNlxDp	cervical spondylosis	exposure	Inverse variance weighted	4.42E-05	0.000829405	0.957538216	0.999226252
147	ec6P22	3Qnluk	D41 Neoplasm of uncertain or unknown behaviour of urinary organs	exposure	Inverse variance weighted	-0.000721517	0.000386412	0.06187038	0.905875749
148	ec6P22	uXczFT	soft tissue inflammation	exposure	Inverse variance weighted	-0.000284387	0.000405192	0.482768303	0.999226252
149	ec6P22	IjwKh2	A08 Viral and other specified intestinal infections	exposure	Inverse variance weighted	-0.000332738	0.000523624	0.525134463	0.999226252
150	ec6P22	gyVrk3	A09 Diarrhoea and gastro-enteritis of presumed infectious origin	exposure	Inverse variance weighted	0.000774167	0.001798648	0.66689315	0.999226252
151	ec6P22	aiZUP6	J20-J22 Other acute lower respiratory infections	exposure	Inverse variance weighted	-0.000453906	0.001328984	0.732694265	0.999226252
152	ec6P22	XzLnp1	essential hypertension	exposure	Inverse variance weighted	0.000851554	0.000657676	0.195391942	0.999226252
153	ec6P22	SqLalU	fracture head & neck	exposure	Inverse variance weighted	0.001117998	0.000574257	0.05155177	0.884376557
154	ec6P22	phZWxw	A04 Other bacterial intestinal infections	exposure	Inverse variance weighted	1.73E-05	0.000780743	0.982363549	0.999226252
155	ec6P22	6cqoxj	anal problem	exposure	Inverse variance weighted	0.000117794	0.001380356	0.931994203	0.999226252
156	ec6P22	sOQ3vx	colitis/not crohns or ulcerative colitis	exposure	Inverse variance weighted	-0.000421893	0.000501873	0.400551783	0.999226252
157	ec6P22	Ywi6lr	ent disorder/not cancer	exposure	Inverse variance weighted	-0.002540208	0.001838367	0.167041236	0.999226252
158	ec6P22	sRczsr	I08 Multiple valve diseases	exposure	Inverse variance weighted	-0.000475307	0.000622965	0.44547809	0.999226252
159	ec6P22	2XOHVK	K65-K67 Diseases of peritoneum	exposure	Inverse variance weighted	0.001378614	0.000937114	0.141256578	0.999226252
160	ec6P22	eHDaAj	K55-K64 Other diseases of intestines	exposure	Inverse variance weighted	0.007505844	0.003488695	0.03143864	0.834386451
161	ec6P22	zaql7n	sciatica	exposure	Inverse variance weighted	0.000179469	0.000954673	0.850884849	0.999226252
162	ec6P22	crbMII	M51 Other intervertebral disk disorders	exposure	Inverse variance weighted	0.000638357	0.001289607	0.620599186	0.999226252
163	ec6P22	LFEk50	M50 Cervical disk disorders	exposure	Inverse variance weighted	-9.48E-05	0.00059382	0.873132877	0.999226252
164	ec6P22	5A8S9m	M53 Other dorsopathies, not elsewhere classified	exposure	Inverse variance weighted	0.000205714	0.000538406	0.702402507	0.999226252
165	ec6P22	m1gN68	duodenal ulcer	exposure	Inverse variance weighted	-5.62E-05	0.000923506	0.951492706	0.999226252
166	ec6P22	qt5ZdV	joint disorder	exposure	Inverse variance weighted	-0.005552629	0.003160186	0.078907953	0.989491388
167	ec6P22	XPJ7pp	C34 Malignant neoplasm of bronchus and lung	exposure	Inverse variance weighted	-0.000366314	0.000595985	0.538794522	0.999226252
168	ec6P22	s0gJrE	H55-H59 Other disorders of eye and adnexa	exposure	Inverse variance weighted	0.000799923	0.00048105	0.096338717	0.999226252
169	ec6P22	v44GRk	M07 Psoriatic and enteropathic arthropathies	exposure	Inverse variance weighted	0.000173654	0.000407538	0.67003129	0.999226252
170	ec6P22	ZgW6hp	bone disorder	exposure	Inverse variance weighted	-0.000389887	0.00143293	0.785552083	0.999226252
171	ec6P22	qE15QF	H43-H45 Disorders of vitreous body and globe	exposure	Inverse variance weighted	0.000659146	0.000632904	0.297660857	0.999226252
172	ec6P22	LSkVqO	H54 Blindness and low vision	exposure	Inverse variance weighted	0.000431582	0.000452364	0.340054516	0.999226252
173	ec6P22	uE7m5g	haematology	exposure	Inverse variance weighted	0.000749362	0.001299276	0.564106032	0.999226252
174	ec6P22	188QD0	L80-L99 Other disorders of the skin and subcutaneous tissue	exposure	Inverse variance weighted	0.001158104	0.001894152	0.540928147	0.999226252
175	ec6P22	2PZxTY	H50 Other strabismus	exposure	Inverse variance weighted	0.000190622	0.000653192	0.770415246	0.999226252
176	ec6P22	FvnwT9	H52 Disorders of refraction and accommodation	exposure	Inverse variance weighted	-8.10E-05	0.000651735	0.901080687	0.999226252
177	ec6P22	WsRsGZ	H53 Visual disturbances	exposure	Inverse variance weighted	0.000426744	0.000835462	0.609499435	0.999226252
178	ec6P22	VUozfx	I30-I52 Other forms of heart disease	exposure	Inverse variance weighted	-0.000384391	0.002411176	0.87333756	0.999226252
179	ec6P22	69UnKo	L08 Other local infections of skin and subcutaneous tissue	exposure	Inverse variance weighted	6.93E-05	0.000618942	0.910831656	0.999226252
180	ec6P22	0JugTW	H90-H95 Other disorders of ear	exposure	Inverse variance weighted	-0.000802226	0.001464848	0.583931067	0.999226252
181	ec6P22	CPfhas	L05 Pilonidal cyst	exposure	Inverse variance weighted	4.65E-05	0.000338637	0.89075329	0.999226252
182	ec6P22	PtaHWo	L03 Cellulitis	exposure	Inverse variance weighted	0.000247423	0.001280873	0.84682754	0.999226252
183	ec6P22	sG3drv	J90-J94 Other diseases of pleura	exposure	Inverse variance weighted	0.001340092	0.001619514	0.407973303	0.999226252
184	ec6P22	3UcgiH	D70-D77 Other diseases of blood and blood-forming organs	exposure	Inverse variance weighted	0.00053438	0.001038997	0.60702592	0.999226252
185	ec6P22	jPhoCk	rheumatic fever	exposure	Inverse variance weighted	-0.000843477	0.000541388	0.119235649	0.999226252
186	ec6P22	RBRJjx	K81 Cholecystitis	exposure	Inverse variance weighted	0.000135622	0.000790109	0.863712537	0.999226252
187	ec6P22	T7NhcN	liver/biliary/pancreas problem	exposure	Inverse variance weighted	0.002396969	0.002147839	0.264426149	0.999226252
188	ec6P22	UQKn4U	J09-J18 Influenza and pneumonia	exposure	Inverse variance weighted	0.002455159	0.001495578	0.100670501	0.999226252
189	ec6P22	WESNHy	diabetic eye disease	exposure	Inverse variance weighted	-7.45E-06	0.000427168	0.986086708	0.999226252
190	ec6P22	Zg3Myj	F00-F09 Organic, including symptomatic, mental disorders	exposure	Inverse variance weighted	-0.00025828	0.000701257	0.712641681	0.999226252
191	ec6P22	OZvHE4	tuberculosis (tb)	exposure	Inverse variance weighted	-0.001344683	0.00068981	0.051253435	0.884376557
192	ec6P22	z2b3GN	eye/eyelid problem	exposure	Inverse variance weighted	-0.000215788	0.00190593	0.909856835	0.999226252
193	ec6P22	Qp0uQV	peripheral vascular disease	exposure	Inverse variance weighted	0.001413883	0.000536942	0.008458135	0.656351271
194	ec6P22	wgDShp	J84 Other interstitial pulmonary diseases	exposure	Inverse variance weighted	-0.000464142	0.000494086	0.347527912	0.999226252
195	ec6P22	3HfXi9	G40 Epilepsy	exposure	Inverse variance weighted	0.000986132	0.000959577	0.304103001	0.999226252
196	ec6P22	DjjKo0	G43 Migraine	exposure	Inverse variance weighted	-0.000473307	0.000898504	0.598351881	0.999226252
197	ec6P22	nNWUjn	G44 Other headache syndromes	exposure	Inverse variance weighted	0.000390859	0.000350603	0.264927913	0.999226252
198	ec6P22	bgABp9	G45 Transient cerebral ischaemic attacks and related syndromes	exposure	Inverse variance weighted	7.66E-05	0.000770467	0.92082164	0.999226252
199	ec6P22	ebZqIC	G47 Sleep disorders	exposure	Inverse variance weighted	-0.001234612	0.001101999	0.262569465	0.999226252
200	ec6P22	MXisp6	L40-L45 Papulosquamous disorders	exposure	Inverse variance weighted	0.000647149	0.000806481	0.422301602	0.999226252
201	ec6P22	chqLqA	E53 Deficiency of other B group vitamins	exposure	Inverse variance weighted	-0.000451913	0.000663389	0.495733384	0.999226252
202	ec6P22	4wah7N	B34 Viral infection of unspecified site	exposure	Inverse variance weighted	-0.000719985	0.000648223	0.266695155	0.999226252
203	ec6P22	o93YOZ	pancreatic disease	exposure	Inverse variance weighted	-0.000115714	0.000573494	0.840096423	0.999226252
204	ec6P22	Nm3MVj	B37 Candidiasis	exposure	Inverse variance weighted	9.88E-05	0.001284831	0.93869781	0.999226252
205	ec6P22	dBHobG	O48 Prolonged pregnancy	exposure	Inverse variance weighted	-0.000252504	0.001285574	0.844286483	0.999226252
206	ec6P22	RzcmQn	J35 Chronic diseases of tonsils and adenoids	exposure	Inverse variance weighted	-0.000275213	0.00048544	0.570757238	0.999226252
207	ec6P22	D7ipBt	J30 Vasomotor and allergic rhinitis	exposure	Inverse variance weighted	-0.000238518	0.000492198	0.627962103	0.999226252
208	ec6P22	l5eEyg	J31 Chronic rhinitis, nasopharyngitis and pharyngitis	exposure	Inverse variance weighted	-0.000623198	0.000452135	0.168096764	0.999226252
209	ec6P22	2zrvzv	J32 Chronic sinusitis	exposure	Inverse variance weighted	0.000276955	0.000758504	0.715012453	0.999226252
210	ec6P22	WWhiun	J33 Nasal polyp	exposure	Inverse variance weighted	0.000429492	0.00085913	0.617134925	0.999226252
211	ec6P22	hbiMPB	bowel problem	exposure	Inverse variance weighted	0.000206573	0.005153132	0.968023936	0.999226252
212	ec6P22	HkR5Cq	O42 Premature rupture of membranes	exposure	Inverse variance weighted	0.0002622	0.0011387	0.817888054	0.999226252
213	ec6P22	wQhkut	J38 Diseases of vocal cords and larynx, not elsewhere classified	exposure	Inverse variance weighted	0.000663797	0.000638878	0.29880336	0.999226252
214	ec6P22	ez5fvc	J39 Other diseases of upper respiratory tract	exposure	Inverse variance weighted	9.20E-05	0.000662718	0.8896174	0.999226252
215	ec6P22	NP6pTt	O46 Antepartum haemorrhage, not elsewhere classified	exposure	Inverse variance weighted	-6.31E-05	0.000712086	0.929348281	0.999226252
216	ec6P22	g2SeEg	O47 False labour	exposure	Inverse variance weighted	0.001449566	0.000906654	0.109863309	0.999226252
217	ec6P22	vTtbUj	G50-G59 Nerve, nerve root and plexus disorders	exposure	Inverse variance weighted	-0.001420025	0.001967814	0.47052465	0.999226252
218	ec6P22	cGTwY2	D06 Carcinoma in situ of cervix uteri	exposure	Inverse variance weighted	0.000891272	0.001532312	0.560801361	0.999226252
219	ec6P22	ShTTrP	D05 Carcinoma in situ of breast	exposure	Inverse variance weighted	0.000525634	0.001261279	0.676863409	0.999226252
220	ec6P22	KQyDM4	D04 Carcinoma in situ of skin	exposure	Inverse variance weighted	0.000659052	0.000829618	0.426959691	0.999226252
221	ec6P22	3KLZ8O	D03 Melanoma in situ	exposure	Inverse variance weighted	-0.000697866	0.000585257	0.233101109	0.999226252
222	ec6P22	AFOR0G	I31 Other diseases of pericardium	exposure	Inverse variance weighted	-2.57E-05	0.000502644	0.9592845	0.999226252
223	ec6P22	XpF36a	I35 Nonrheumatic aortic valve disorders	exposure	Inverse variance weighted	7.22E-05	0.0007697	0.925242353	0.999226252
224	ec6P22	DMliSe	I34 Nonrheumatic mitral valve disorders	exposure	Inverse variance weighted	0.000643391	0.000738889	0.383887947	0.999226252
225	ec6P22	HSMPX6	hayfever/allergic rhinitis	exposure	Inverse variance weighted	0.002459704	0.002209788	0.265667695	0.999226252
226	ec6P22	NUSy9g	A41 Other septicaemia	exposure	Inverse variance weighted	0.00019458	0.000933784	0.834933999	0.999226252
227	ec6P22	81e6Zs	anaemia	exposure	Inverse variance weighted	0.000171185	0.000987696	0.862402199	0.999226252
228	ec6P22	8dTU8n	E15-E16 Other disorders of glucose regulation and pancreatic internal secretion	exposure	Inverse variance weighted	-0.000209414	0.000466139	0.653250581	0.999226252
229	ec6P22	ldjRAM	F17 Mental and behavioural disorders due to use of tobacco	exposure	Inverse variance weighted	0.000908802	0.001580014	0.565165496	0.999226252
230	ec6P22	35paNt	A49 Bacterial infection of unspecified site	exposure	Inverse variance weighted	1.12E-05	0.000420204	0.978721765	0.999226252
231	ec6P22	IqTGqM	N12 Tubulo-interstitial nephritis, not specified as acute or chronic	exposure	Inverse variance weighted	-0.000263129	0.000462604	0.569492098	0.999226252
232	ec6P22	BVTODw	N13 Obstructive and reflux uropathy	exposure	Inverse variance weighted	-9.09E-05	0.000783818	0.907700568	0.999226252
233	ec6P22	8HjneW	N17 Acute renal failure	exposure	Inverse variance weighted	8.07E-05	0.001020957	0.937028346	0.999226252
234	ec6P22	uvLP2o	irritable bowel syndrome	exposure	Inverse variance weighted	0.001440596	0.001487461	0.332797943	0.999226252
235	ec6P22	9tNnO2	G30-G32 Other degenerative diseases of the nervous system	exposure	Inverse variance weighted	-0.001083974	0.000480225	0.023994201	0.834386451
236	ec6P22	h13AOa	N18 Chronic renal failure	exposure	Inverse variance weighted	0.001443912	0.001015155	0.154922984	0.999226252
237	ec6P22	q3b9HX	N19 Unspecified renal failure	exposure	Inverse variance weighted	0.000689663	0.000888936	0.437849753	0.999226252
238	ec6P22	RS6Gxe	K70 Alcoholic liver disease	exposure	Inverse variance weighted	0.000271087	0.000483797	0.575253009	0.999226252
239	ec6P22	eTPp8X	K75 Other inflammatory liver diseases	exposure	Inverse variance weighted	-0.000578599	0.000398303	0.146318113	0.999226252
240	ec6P22	tPgzQQ	K74 Fibrosis and cirrhosis of liver	exposure	Inverse variance weighted	0.000413837	0.000440139	0.347093112	0.999226252
241	ec6P22	HIprxX	I49 Other cardiac arrhythmias	exposure	Inverse variance weighted	-0.000145145	0.00077863	0.852122703	0.999226252
242	ec6P22	UzVB79	I46 Cardiac arrest	exposure	Inverse variance weighted	-0.000148556	0.00047166	0.752789094	0.999226252
243	ec6P22	V50O1M	I47 Paroxysmal tachycardia	exposure	Inverse variance weighted	-0.0011563	0.000867674	0.182648595	0.999226252
244	ec6P22	EMZOqR	I44 Atrioventricular and left bundle-branch block	exposure	Inverse variance weighted	0.000429642	0.000916018	0.639046632	0.999226252
245	ec6P22	ysbtfh	I45 Other conduction disorders	exposure	Inverse variance weighted	0.000124424	0.000714954	0.861840794	0.999226252
246	ec6P22	tkpGVs	I42 Cardiomyopathy	exposure	Inverse variance weighted	-0.00049566	0.000543058	0.361389149	0.999226252
247	ec6P22	wfWAcs	M95-M99 Other disorders of the musculoskeletal system and connective tissue	exposure	Inverse variance weighted	-0.000590846	0.00045733	0.196375093	0.999226252
248	ec6P22	tEQhRO	H25 Senile cataract	exposure	Inverse variance weighted	0.000618844	0.001360678	0.649249008	0.999226252
249	ec6P22	c0BxMW	H26 Other cataract	exposure	Inverse variance weighted	0.002247809	0.001759824	0.201499167	0.999226252
250	ec6P22	XrlaVe	M65-M68 Disorders of synovium and tendon	exposure	Inverse variance weighted	-0.002586613	0.001673669	0.122231493	0.999226252
251	ec6P22	UjJPv3	O85-O92 Complications predominantly related to the puerperium	exposure	Inverse variance weighted	0.000514119	0.000702301	0.464138167	0.999226252
252	ec6P22	EK7hTg	N99 Postprocedural disorders of genito-urinary system, not elsewhere classified	exposure	Inverse variance weighted	0.00019655	0.000524201	0.707696198	0.999226252
253	ec6P22	SMeDWr	G35-G37 Demyelinating diseases of the central nervous system	exposure	Inverse variance weighted	-0.000364032	0.000587791	0.53570429	0.999226252
254	ec6P22	I0lo5P	obstetric problem	exposure	Inverse variance weighted	0.000706666	0.001046676	0.499578404	0.999226252
255	ec6P22	6F9dqQ	O00-O08 Pregnancy with abortive outcome	exposure	Inverse variance weighted	0.001016481	0.001652374	0.538446174	0.999226252
256	ec6P22	FL98m3	back pain	exposure	Inverse variance weighted	0.000149642	0.000715875	0.834421716	0.999226252
257	ec6P22	dRgC8A	I80-I89 Diseases of veins, lymphatic vessels and lymph nodes, not elsewhere classified	exposure	Inverse variance weighted	0.006759248	0.002819926	0.016531761	0.819373521
258	ec6P22	k0L0nP	transient ischaemic attack (tia)	exposure	Inverse variance weighted	-0.000726444	0.000755016	0.33597089	0.999226252
259	ec6P22	AjNJYY	psoriasis	exposure	Inverse variance weighted	-0.000725218	0.001036054	0.483938802	0.999226252
260	ec6P22	gqTmFu	blistering/desquamating skin disorder	exposure	Inverse variance weighted	-1.20E-05	0.000421252	0.977246792	0.999226252
261	ec6P22	5VJ31x	abdominal hernia	exposure	Inverse variance weighted	0.000167754	0.000800262	0.833960787	0.999226252
262	ec6P22	Map9Dm	neck problem/injury	exposure	Inverse variance weighted	-9.62E-05	0.000876899	0.912635058	0.999226252
263	ec6P22	TKUVOB	deep venous thrombosis (dvt)	exposure	Inverse variance weighted	0.001255658	0.001939127	0.517284038	0.999226252
264	ec6P22	R0UcJi	E00-E07 Disorders of thyroid gland	exposure	Inverse variance weighted	-0.002710216	0.001881326	0.149700951	0.999226252
265	ec6P22	6lbCTL	M80-M85 Disorders of bone density and structure	exposure	Inverse variance weighted	0.001320943	0.001426154	0.354327855	0.999226252
266	ec6P22	RiDXO7	other urological problem (male)	exposure	Inverse variance weighted	0.006193455	0.002873076	0.031108071	0.834386451
267	ec6P22	YJ0QHp	I10-I15 Hypertensive diseases	exposure	Inverse variance weighted	0.000112424	0.004099806	0.978123374	0.999226252
268	ec6P22	P7ufMd	J00-J06 Acute upper respiratory infections	exposure	Inverse variance weighted	0.000298796	0.000830728	0.719087016	0.999226252
269	ec6P22	gNdnek	M10 Gout	exposure	Inverse variance weighted	-9.39E-05	0.001543717	0.951492397	0.999226252
270	ec6P22	34ELQC	M13 Other arthritis	exposure	Inverse variance weighted	-0.000188173	0.001843518	0.918698973	0.999226252
271	ec6P22	DosFUI	M15 Polyarthrosis	exposure	Inverse variance weighted	8.64E-05	0.000958805	0.928156868	0.999226252
272	ec6P22	LCxTZz	M17 Gonarthrosis [arthrosis of knee]	exposure	Inverse variance weighted	-0.000542767	0.002055277	0.791714899	0.999226252
273	ec6P22	Eaicdz	M16 Coxarthrosis [arthrosis of hip]	exposure	Inverse variance weighted	-0.000456012	0.001602711	0.776007913	0.999226252
274	ec6P22	eUvX2S	M19 Other arthrosis	exposure	Inverse variance weighted	-0.000277556	0.001898456	0.883762579	0.999226252
275	ec6P22	P5E74r	M18 Arthrosis of first carpometacarpal joint	exposure	Inverse variance weighted	0.00086224	0.000761893	0.257757533	0.999226252
276	ec6P22	QtG5OS	stomach disorder	exposure	Inverse variance weighted	-0.001163658	0.001032849	0.259890611	0.999226252
277	ec6P22	tLdH2O	osteoarthritis	exposure	Inverse variance weighted	-0.005522531	0.002627555	0.035572941	0.834386451
278	ec6P22	WxfeBx	L53 Other erythematous conditions	exposure	Inverse variance weighted	-0.000403518	0.000380948	0.2894876	0.999226252
279	ec6P22	AczWLX	L57 Skin changes due to chronic exposure to nonionising radiation	exposure	Inverse variance weighted	-0.000764187	0.000742856	0.303613785	0.999226252
280	ec6P22	DZcYhI	E11 Non-insulin-dependent diabetes mellitus	exposure	Inverse variance weighted	-0.001621215	0.001919918	0.398435372	0.999226252
281	ec6P22	PnxW1P	E10 Insulin-dependent diabetes mellitus	exposure	Inverse variance weighted	0.000770321	0.000795877	0.333099366	0.999226252
282	ec6P22	yHAJRD	J47 Bronchiectasis	exposure	Inverse variance weighted	-0.000110205	0.0011522	0.923800769	0.999226252
283	ec6P22	7eC15Z	E14 Unspecified diabetes mellitus	exposure	Inverse variance weighted	7.03E-05	0.001538	0.963530787	0.999226252
284	ec6P22	lqPCc3	J43 Emphysema	exposure	Inverse variance weighted	0.001323222	0.000633051	0.036597024	0.834386451
285	ec6P22	8Fi5lW	E16 Other disorders of pancreatic internal secretion	exposure	Inverse variance weighted	-0.000191274	0.000465424	0.681097113	0.999226252
286	ec6P22	JcRQOB	hepatitis	exposure	Inverse variance weighted	-0.000527859	0.000966431	0.5849326	0.999226252
287	ec6P22	B8qi8A	hypertension	exposure	Inverse variance weighted	0.004443457	0.005607548	0.428123674	0.999226252
288	ec6P22	8LdR72	O04 Medical abortion	exposure	Inverse variance weighted	9.98E-07	0.001029315	0.999226252	0.999226252
289	ec6P22	qp5hn2	O02 Other abnormal products of conception	exposure	Inverse variance weighted	3.98E-05	0.001002253	0.968355051	0.999226252
290	ec6P22	wfU5xw	O03 Spontaneous abortion	exposure	Inverse variance weighted	0.001090601	0.00103022	0.289777549	0.999226252
291	ec6P22	KjJTQT	G95 Other diseases of spinal cord	exposure	Inverse variance weighted	0.000417076	0.000415737	0.315755017	0.999226252
292	ec6P22	lRdKno	G93 Other disorders of brain	exposure	Inverse variance weighted	-0.000493457	0.000674573	0.464467378	0.999226252
293	ec6P22	bXYHyb	G91 Hydrocephalus	exposure	Inverse variance weighted	9.96E-05	0.000507921	0.84458348	0.999226252
294	ec6P22	mgezJT	G99 Other disorders of nervous system in diseases classified elsewhere	exposure	Inverse variance weighted	-0.000104591	0.000501749	0.834875235	0.999226252
295	ec6P22	pFoPPd	K29 Gastritis and duodenitis	exposure	Inverse variance weighted	-0.001826503	0.002408452	0.448228262	0.999226252
296	ec6P22	KgDuw1	K22 Other diseases of oesophagus	exposure	Inverse variance weighted	0.001436626	0.002459023	0.559068233	0.999226252
297	ec6P22	5UfFVE	K20 Oesophagitis	exposure	Inverse variance weighted	0.000562837	0.002121245	0.790752747	0.999226252
298	ec6P22	DMGwl5	I26-I28 Pulmonary heart disease and diseases of pulmonary circulation	exposure	Inverse variance weighted	-0.000543145	0.00100703	0.589643221	0.999226252
299	ec6P22	EBYW4v	K26 Duodenal ulcer	exposure	Inverse variance weighted	-0.002649209	0.000851801	0.001870062	0.596149358
300	ec6P22	GUP3Fk	muscle or soft tissue injuries	exposure	Inverse variance weighted	-0.000286478	0.000971396	0.768059779	0.999226252
301	ec6P22	iKQ6ju	other joint disorder	exposure	Inverse variance weighted	-0.001812263	0.000961472	0.05944557	0.889002857
302	ec6P22	bdazVH	K25 Gastric ulcer	exposure	Inverse variance weighted	0.000791457	0.000998483	0.427976115	0.999226252
303	ec6P22	Zejojn	E86 Volume depletion	exposure	Inverse variance weighted	-0.00089878	0.000811802	0.268232879	0.999226252
304	ec6P22	HytsTM	E87 Other disorders of fluid, electrolyte and acid-base balance	exposure	Inverse variance weighted	0.001556961	0.001106441	0.159374165	0.999226252
305	ec6P22	t9N2vw	E83 Disorders of mineral metabolism	exposure	Inverse variance weighted	-0.00057152	0.000701224	0.415053768	0.999226252
306	ec6P22	WUGv4t	malabsorption/coeliac disease	exposure	Inverse variance weighted	0.000610465	0.000729103	0.402433539	0.999226252
307	ec6P22	N3xVU9	E89 Postprocedural endocrine and metabolic disorders, not elsewhere classified	exposure	Inverse variance weighted	-0.000884707	0.000555883	0.111489239	0.999226252
308	ec6P22	OWWtnx	N50 Other disorders of male genital organs	exposure	Inverse variance weighted	-0.001983384	0.001758935	0.25948681	0.999226252
309	ec6P22	6Ujtq0	stroke	exposure	Inverse variance weighted	0.000317609	0.00175964	0.856762931	0.999226252
310	ec6P22	WNB2BF	dermatology	exposure	Inverse variance weighted	-4.66E-05	0.001949513	0.980926255	0.999226252
311	ec6P22	PfZso4	head injury	exposure	Inverse variance weighted	0.000699426	0.00079141	0.376819084	0.999226252
312	ec6P22	JnrxEa	I60-I69 Cerebrovascular diseases	exposure	Inverse variance weighted	-0.000508328	0.001357694	0.708102774	0.999226252
313	ec6P22	Jb2vrk	C50-C50 Malignant neoplasm of breast	exposure	Inverse variance weighted	-0.003301551	0.004211548	0.433082201	0.999226252
314	ec6P22	78NxxQ	heart attack/myocardial infarction	exposure	Inverse variance weighted	-0.001024774	0.001432006	0.474225179	0.999226252
315	ec6P22	JHTqgQ	chronic obstructive airways disease/copd	exposure	Inverse variance weighted	0.000811897	0.000580851	0.162181708	0.999226252
316	ec6P22	oFjSVe	M54 Dorsalgia	exposure	Inverse variance weighted	-0.001540914	0.001782558	0.387346328	0.999226252
317	ec6P22	85q8fG	B35-B49 Mycoses	exposure	Inverse variance weighted	3.16E-05	0.001192852	0.978847048	0.999226252
318	ec6P22	QppmYz	diverticular disease/diverticulitis	exposure	Inverse variance weighted	-0.001335271	0.001540353	0.38601839	0.999226252
319	ec6P22	jLmXAp	F20 Schizophrenia	exposure	Inverse variance weighted	0.000394562	0.000356803	0.26880296	0.999226252
320	ec6P22	MsM3in	C81-C96 Malignant neoplasms, stated or presumed to be primary, of lymphoid, haematopoietic and related tissue	exposure	Inverse variance weighted	-0.001108853	0.00080741	0.169644909	0.999226252
321	ec6P22	IAqtcB	D50 Iron deficiency anaemia	exposure	Inverse variance weighted	0.001811165	0.001328587	0.172811202	0.999226252
322	ec6P22	qD43MP	N99-N99 Other disorders of the genitourinary system	exposure	Inverse variance weighted	0.00019655	0.000524201	0.707696198	0.999226252
323	ec6P22	zspWkL	N25-N29 Other disorders of kidney and ureter	exposure	Inverse variance weighted	-0.000651029	0.000778992	0.403305339	0.999226252
324	ec6P22	UDay60	K70-K77 Diseases of liver	exposure	Inverse variance weighted	0.001104188	0.001078377	0.305865749	0.999226252
325	ec6P22	IfGWen	peripheral nerve disorder	exposure	Inverse variance weighted	0.000315689	0.000726813	0.664036859	0.999226252
326	ec6P22	woBTBt	prostate problem (not cancer)	exposure	Inverse variance weighted	0.006143064	0.002689134	0.022347924	0.834386451
327	ec6P22	GST0Bt	I77 Other disorders of arteries and arterioles	exposure	Inverse variance weighted	-0.001105165	0.001035062	0.285643093	0.999226252
328	ec6P22	bByZC2	sleep apnoea	exposure	Inverse variance weighted	0.000388797	0.000622874	0.532497779	0.999226252
329	ec6P22	KRAuVO	N28 Other disorders of kidney and ureter, not elsewhere classified	exposure	Inverse variance weighted	-0.000663973	0.000745585	0.37317617	0.999226252
330	ec6P22	BRNh5V	I73 Other peripheral vascular diseases	exposure	Inverse variance weighted	0.000607339	0.00107828	0.573266081	0.999226252
331	ec6P22	L0DbWv	I05-I09 Chronic rheumatic heart diseases	exposure	Inverse variance weighted	2.19E-06	0.000716946	0.997567237	0.999226252
332	ec6P22	bV0wm4	I71 Aortic aneurysm and dissection	exposure	Inverse variance weighted	-0.000592377	0.001076901	0.582267517	0.999226252
333	ec6P22	EJaTkM	I70 Atherosclerosis	exposure	Inverse variance weighted	-0.00019448	0.000541745	0.71960331	0.999226252
334	ec6P22	HcSGeW	N23 Unspecified renal colic	exposure	Inverse variance weighted	0.000488182	0.00144796	0.736002358	0.999226252
335	ec6P22	4cUnxp	N21 Calculus of lower urinary tract	exposure	Inverse variance weighted	0.000209141	0.000423956	0.621794787	0.999226252
336	ec6P22	G3dZqs	N20 Calculus of kidney and ureter	exposure	Inverse variance weighted	-0.002685739	0.002189032	0.219857477	0.999226252
337	ec6P22	hiK4Ra	I78 Diseases of capillaries	exposure	Inverse variance weighted	0.000527008	0.000400224	0.187911192	0.999226252
338	ec6P22	SY3TrM	C20 Malignant neoplasm of rectum	exposure	Inverse variance weighted	0.000508501	0.00054435	0.350229437	0.999226252
339	ec6P22	shCzpx	E20-E35 Disorders of other endocrine glands	exposure	Inverse variance weighted	-6.41E-05	0.000771422	0.933727044	0.999226252
340	ec6P22	zQZoJE	helicobacter pylori	exposure	Inverse variance weighted	8.55E-05	0.000527159	0.871215523	0.999226252
341	ec6P22	3wG3gs	M43 Other deforming dorsopathies	exposure	Inverse variance weighted	-0.000227653	0.000633794	0.719451684	0.999226252
342	ec6P22	k1eEdq	M41 Scoliosis	exposure	Inverse variance weighted	0.000423328	0.000495078	0.392510639	0.999226252
343	ec6P22	r0boNR	M46 Other inflammatory spondylopathies	exposure	Inverse variance weighted	0.00031462	0.000545087	0.563810509	0.999226252
344	ec6P22	0PJWBC	M47 Spondylosis	exposure	Inverse variance weighted	0.002082194	0.001312157	0.112546955	0.999226252
345	ec6P22	VGy8GY	K51 Ulcerative colitis	exposure	Inverse variance weighted	-0.001073977	0.000885369	0.225119347	0.999226252
346	ec6P22	2cnVdP	allergy or anaphylactic reaction to drug	exposure	Inverse variance weighted	-0.000438942	0.000914665	0.631303339	0.999226252
347	ec6P22	tACIkP	N35 Urethral stricture	exposure	Inverse variance weighted	0.000403001	0.001136141	0.72280661	0.999226252
348	ec6P22	DBYMjY	osteomyelitis	exposure	Inverse variance weighted	0.000230899	0.000407571	0.571036796	0.999226252
349	ec6P22	cLAMpr	pulmonary embolism +/- dvt	exposure	Inverse variance weighted	0.000599592	0.000895939	0.503346795	0.999226252
350	ec6P22	vLxDBx	F20-F29 Schizophrenia, schizotypal and delusional disorders	exposure	Inverse variance weighted	0.000357414	0.000537069	0.505736896	0.999226252
351	ec6P22	7aIJ2j	retinal problem	exposure	Inverse variance weighted	-0.0007845	0.000762787	0.303731312	0.999226252
352	ec6P22	Hypc4N	heart/cardiac problem	exposure	Inverse variance weighted	-0.004104371	0.002445471	0.093277642	0.999226252
353	ec6P22	nxLmCn	H61 Other disorders of external ear	exposure	Inverse variance weighted	-1.20E-05	0.000666977	0.985616544	0.999226252
354	ec6P22	GR4aJM	H60 Otitis externa	exposure	Inverse variance weighted	-1.38E-05	0.000353845	0.968939	0.999226252
355	ec6P22	1tSkBb	N40-N51 Diseases of male genital organs	exposure	Inverse variance weighted	0.004979387	0.007651895	0.515214912	0.999226252
356	ec6P22	FLi4za	H65 Nonsuppurative otitis media	exposure	Inverse variance weighted	0.000235552	0.000495596	0.634580989	0.999226252
357	ec6P22	QwhumE	C43-C44 Melanoma and other malignant neoplasms of skin	exposure	Inverse variance weighted	-0.002660224	0.001860192	0.152694036	0.999226252
358	ec6P22	KsFfEv	H66 Suppurative and unspecified otitis media	exposure	Inverse variance weighted	-3.17E-05	0.000521854	0.951632746	0.999226252
359	ec6P22	HRBQC3	C44 Other malignant neoplasms of skin	exposure	Inverse variance weighted	-0.001104579	0.001732302	0.523710431	0.999226252
360	ec6P22	FDjusA	fracture pelvis & lower limb	exposure	Inverse variance weighted	-0.001165035	0.000899939	0.19546854	0.999226252
361	ec6P22	3ZYSeT	H83 Other diseases of inner ear	exposure	Inverse variance weighted	0.000335472	0.000440568	0.446386184	0.999226252
362	ec6P22	kxQ7jQ	H81 Disorders of vestibular function	exposure	Inverse variance weighted	-0.000773975	0.000481274	0.107795738	0.999226252
363	ec6P22	tMfGGC	M86-M90 Other osteopathies	exposure	Inverse variance weighted	-0.000598947	0.000975561	0.53924751	0.999226252
364	ec6P22	4LN9eX	N60-N64 Disorders of breast	exposure	Inverse variance weighted	-0.000667128	0.00111191	0.548516723	0.999226252
365	ec6P22	UIx7iX	K40-K46 Hernia	exposure	Inverse variance weighted	0.000939542	0.004517815	0.835257196	0.999226252
366	ec6P22	GhrCDL	L85 Other epidermal thickening	exposure	Inverse variance weighted	0.000302584	0.000546871	0.580057167	0.999226252
367	ec6P22	AYQgiK	L82 Seborrhoeic keratosis	exposure	Inverse variance weighted	0.001079468	0.000848526	0.203313328	0.999226252
368	ec6P22	axPHNp	L81 Other disorders of pigmentation	exposure	Inverse variance weighted	-9.42E-05	0.000430042	0.82653776	0.999226252
369	ec6P22	yhgIlG	L89 Decubitus ulcer	exposure	Inverse variance weighted	-0.000348361	0.000384183	0.364535859	0.999226252
370	ec6P22	ABZBDr	C64-C68 Malignant neoplasms of urinary tract	exposure	Inverse variance weighted	2.29E-05	0.000627232	0.970913945	0.999226252
371	ec6P22	zB1qD1	M25 Other joint disorders, not elsewhere classified	exposure	Inverse variance weighted	-0.004067992	0.001716641	0.017800582	0.819373521
372	ec6P22	lJKvqG	fracture upper limb & shoulder	exposure	Inverse variance weighted	0.000157634	0.001395215	0.910044838	0.999226252
373	ec6P22	xxNeOU	J96 Respiratory failure, not elsewhere classified	exposure	Inverse variance weighted	-7.80E-05	0.000688907	0.909880923	0.999226252
374	ec6P22	Fff7sG	J92 Pleural plaque	exposure	Inverse variance weighted	1.55E-05	0.000421639	0.970745525	0.999226252
375	ec6P22	egGKjT	J93 Pneumothorax	exposure	Inverse variance weighted	0.000593035	0.000444056	0.181713929	0.999226252
376	ec6P22	kHOOzJ	J90 Pleural effusion, not elsewhere classified	exposure	Inverse variance weighted	0.001212461	0.001899395	0.52325216	0.999226252
377	ec6P22	kGegmX	hyperthyroidism/thyrotoxicosis	exposure	Inverse variance weighted	0.00010898	0.000849227	0.897888717	0.999226252
378	ec6P22	MrDia8	J98 Other respiratory disorders	exposure	Inverse variance weighted	0.000137501	0.000865313	0.873745562	0.999226252
379	ec6P22	ILLbpL	benign breast lump	exposure	Inverse variance weighted	-0.001094464	0.000962064	0.255278811	0.999226252
380	ec6P22	YQYBHv	D60-D64 Aplastic and other anaemias	exposure	Inverse variance weighted	0.004146792	0.001680684	0.0136127	0.8125735
381	ec6P22	b6ITmk	B07 Viral warts	exposure	Inverse variance weighted	-0.000439333	0.000408969	0.282713172	0.999226252
382	ec6P22	uLsKAs	E65-E68 Obesity and other hyperalimentation	exposure	Inverse variance weighted	0.000789699	0.001544253	0.609085613	0.999226252
383	ec6P22	FH68Eq	D00-D09 In situ neoplasms	exposure	Inverse variance weighted	0.000311575	0.002053117	0.879378604	0.999226252
384	ec6P22	mD4VSy	J40 Bronchitis, not specified as acute or chronic	exposure	Inverse variance weighted	7.68E-06	0.000385348	0.984100106	0.999226252
385	ec6P22	eJqdLl	varicose veins	exposure	Inverse variance weighted	-5.67E-05	0.000585671	0.922900296	0.999226252
386	ec6P22	X34Vsz	back problem	exposure	Inverse variance weighted	-0.00369612	0.00229896	0.107893063	0.999226252
387	ec6P22	yxcBgf	O75 Other complications of labour and delivery, not elsewhere classified	exposure	Inverse variance weighted	7.90E-05	0.000775594	0.918896635	0.999226252
388	ec6P22	2drVcu	J03 Acute tonsillitis	exposure	Inverse variance weighted	0.000308801	0.000364912	0.397421972	0.999226252
389	ec6P22	Q9VKDD	J02 Acute pharyngitis	exposure	Inverse variance weighted	0.00036521	0.000708926	0.606441569	0.999226252
390	ec6P22	4nPVTc	O70 Perineal laceration during delivery	exposure	Inverse variance weighted	-0.000319585	0.0019426	0.869326536	0.999226252
391	ec6P22	tI7EEL	O72 Postpartum haemorrhage	exposure	Inverse variance weighted	0.001675371	0.00101016	0.097212475	0.999226252
392	ec6P22	4YRKye	K13 Other diseases of lip and oral mucosa	exposure	Inverse variance weighted	0.001873742	0.000818313	0.022035134	0.834386451
393	ec6P22	Bczr8t	K12 Stomatitis and related lesions	exposure	Inverse variance weighted	-0.000307847	0.00066016	0.640985086	0.999226252
394	ec6P22	eWQOOJ	K11 Diseases of salivary glands	exposure	Inverse variance weighted	-0.000762256	0.000576503	0.186099525	0.999226252
395	ec6P22	PaMGRW	dyspepsia / indigestion	exposure	Inverse variance weighted	0.000141591	0.000349287	0.685204035	0.999226252
396	ec6P22	FsV2iX	K14 Diseases of tongue	exposure	Inverse variance weighted	-0.000214549	0.000566433	0.70485666	0.999226252
397	ec6P22	GzPoXe	I20 Angina pectoris	exposure	Inverse variance weighted	-0.000435695	0.002399764	0.855930094	0.999226252
398	ec6P22	wndPd1	I21 Acute myocardial infarction	exposure	Inverse variance weighted	-0.000130786	0.001332794	0.921829944	0.999226252
399	ec6P22	rVB7nY	I22 Subsequent myocardial infarction	exposure	Inverse variance weighted	-0.000315811	0.000411119	0.442383564	0.999226252
400	ec6P22	kgy7ec	I24 Other acute ischaemic heart diseases	exposure	Inverse variance weighted	-0.000507416	0.000568245	0.371882914	0.999226252
401	ec6P22	Kyu4s7	I25 Chronic ischaemic heart disease	exposure	Inverse variance weighted	-0.001193042	0.003418128	0.727063983	0.999226252
402	ec6P22	qXPQtK	I26 Pulmonary embolism	exposure	Inverse variance weighted	-9.53E-05	0.000914177	0.916980819	0.999226252
403	ec6P22	iO4JKu	I27 Other pulmonary heart diseases	exposure	Inverse variance weighted	-0.000420218	0.00050297	0.4034508	0.999226252
404	ec6P22	bX0FAi	C15-C26 Malignant neoplasms of digestive organs	exposure	Inverse variance weighted	0.002666971	0.001346622	0.047648469	0.884376557
405	ec6P22	JKArU8	bladder problem (not cancer)	exposure	Inverse variance weighted	0.000574841	0.000951901	0.54591858	0.999226252
406	ec6P22	4cf5Qb	M40-M43 Deforming dorsopathies	exposure	Inverse variance weighted	-0.000193103	0.000808289	0.811179953	0.999226252
407	ec6P22	HvNoep	J30-J39 Other diseases of upper respiratory tract	exposure	Inverse variance weighted	-0.00026125	0.001798818	0.88452586	0.999226252
408	ec6P22	EINyB5	N64 Other disorders of breast	exposure	Inverse variance weighted	-0.00285803	0.000982692	0.003633217	0.596149358
409	ec6P22	FW8IVW	N63 Unspecified lump in breast	exposure	Inverse variance weighted	-0.000325759	0.000603072	0.589082048	0.999226252
410	ec6P22	sP9stc	N62 Hypertrophy of breast	exposure	Inverse variance weighted	0.000620036	0.000460917	0.178552987	0.999226252
411	ec6P22	hkaYfT	N60 Benign mammary dysplasia	exposure	Inverse variance weighted	0.001446217	0.001185518	0.222501755	0.999226252
412	ec6P22	BVQcim	renal/kidney failure	exposure	Inverse variance weighted	0.000490613	0.000404566	0.225248666	0.999226252
413	ec6P22	xIFWxE	K66 Other disorders of peritoneum	exposure	Inverse variance weighted	0.000836651	0.000852219	0.326231383	0.999226252
414	ec6P22	ai3xG0	J45 Asthma	exposure	Inverse variance weighted	0.001281151	0.004198465	0.760253838	0.999226252
415	ec6P22	nOzraQ	K62 Other diseases of anus and rectum	exposure	Inverse variance weighted	0.002055766	0.003865491	0.594846994	0.999226252
416	ec6P22	160ijg	K63 Other diseases of intestine	exposure	Inverse variance weighted	0.003513167	0.001787656	0.049386849	0.884376557
417	ec6P22	4hyjDj	K60 Fissure and fistula of anal and rectal regions	exposure	Inverse variance weighted	0.00095202	0.000857594	0.266953353	0.999226252
418	ec6P22	HHtLHD	J44 Other chronic obstructive pulmonary disease	exposure	Inverse variance weighted	0.001462361	0.001367745	0.284990092	0.999226252
419	ec6P22	j61CoS	urinary frequency / incontinence	exposure	Inverse variance weighted	1.82E-06	0.000581543	0.997501342	0.999226252
420	ec6P22	mthkUZ	L60-L75 Disorders of skin appendages	exposure	Inverse variance weighted	0.00144465	0.001728494	0.403275551	0.999226252
421	ec6P22	RJAosz	spine arthritis/spondylitis	exposure	Inverse variance weighted	-0.000481959	0.000919079	0.600004753	0.999226252
422	ec6P22	KcM24R	C67 Malignant neoplasm of bladder	exposure	Inverse variance weighted	0.000172018	0.000449502	0.70195303	0.999226252
423	ec6P22	jdYKQN	C64 Malignant neoplasm of kidney, except renal pelvis	exposure	Inverse variance weighted	4.31E-05	0.000459889	0.925346558	0.999226252
424	ec6P22	CYrljS	rectal or colon adenoma/polyps	exposure	Inverse variance weighted	3.92E-05	0.000543805	0.942489151	0.999226252
425	ec6P22	s6JeAh	C61 Malignant neoplasm of prostate	exposure	Inverse variance weighted	0.011183971	0.007807449	0.152008109	0.999226252
426	ec6P22	rdixxg	I95 Hypotension	exposure	Inverse variance weighted	0.001175507	0.001068024	0.271054509	0.999226252
427	ec6P22	8i34R9	E10-E14 Diabetes mellitus	exposure	Inverse variance weighted	-0.001737108	0.001993033	0.38343204	0.999226252
428	ec6P22	LWkYsZ	substance abuse/dependency	exposure	Inverse variance weighted	-8.66E-05	0.000401153	0.829067503	0.999226252
429	ec6P22	0vqIDd	ovarian problem	exposure	Inverse variance weighted	0.00031741	0.001774673	0.858051208	0.999226252
430	ec6P22	TwvZfT	bronchiectasis	exposure	Inverse variance weighted	-0.000265972	0.000751101	0.723256565	0.999226252
431	ec6P22	kzZii8	M94 Other disorders of cartilage	exposure	Inverse variance weighted	-0.000241996	0.000420811	0.565244474	0.999226252
432	ec6P22	qPO029	bronchitis	exposure	Inverse variance weighted	0.002093144	0.000844676	0.013210473	0.8125735
433	ec6P22	acENvv	F30-F39 Mood [affective] disorders	exposure	Inverse variance weighted	-0.002070426	0.002472334	0.402346511	0.999226252
434	ec6P22	vWVqgv	M15-M19 Arthrosis	exposure	Inverse variance weighted	-0.00013589	0.002904337	0.962681772	0.999226252
435	ec6P22	1b0kWd	eye trauma	exposure	Inverse variance weighted	0.000152268	0.000368368	0.679344984	0.999226252
436	ec6P22	ufe1e1	H10-H13 Disorders of conjunctiva	exposure	Inverse variance weighted	-0.000856775	0.000488057	0.079177146	0.989491388
437	ec6P22	qSRKBu	M72 Fibroblastic disorders	exposure	Inverse variance weighted	-0.000967563	0.000939787	0.303218703	0.999226252
438	ec6P22	jTNgEO	M71 Other bursopathies	exposure	Inverse variance weighted	0.000302738	0.000514987	0.556629231	0.999226252
439	ec6P22	rv4nCJ	M70 Soft tissue disorders related to use, overuse and pressure	exposure	Inverse variance weighted	9.18E-06	0.000615839	0.988105089	0.999226252
440	ec6P22	6xDNE9	M77 Other enthesopathies	exposure	Inverse variance weighted	0.00015655	0.000812031	0.847124695	0.999226252
441	ec6P22	0VFdC6	M75 Shoulder lesions	exposure	Inverse variance weighted	-0.001158365	0.001436327	0.419967561	0.999226252
442	ec6P22	DlPBFr	migraine	exposure	Inverse variance weighted	0.001390737	0.002029611	0.493203049	0.999226252
443	ec6P22	ZaMe8I	M79 Other soft tissue disorders, not elsewhere classified	exposure	Inverse variance weighted	-0.000246457	0.002006161	0.902225812	0.999226252
444	ec6P22	SeQmAK	high cholesterol	exposure	Inverse variance weighted	0.006500063	0.003175966	0.040693334	0.853460195
445	ec6P22	utYnBF	osteoporosis	exposure	Inverse variance weighted	0.000264775	0.001221906	0.828449786	0.999226252
446	ec6P22	Z3awD7	fracture	exposure	Inverse variance weighted	-0.00080996	0.001302191	0.533943546	0.999226252
447	ec6P22	Jzm386	C18 Malignant neoplasm of colon	exposure	Inverse variance weighted	0.000340149	0.000741364	0.646367476	0.999226252
448	ec6P22	DyiZnU	F40-F48 Neurotic, stress-related and somatoform disorders	exposure	Inverse variance weighted	-0.000309891	0.002304141	0.893012745	0.999226252
449	ec6P22	B1RESY	G90-G99 Other disorders of the nervous system	exposure	Inverse variance weighted	-0.000573133	0.000974997	0.556646297	0.999226252
450	ec6P22	OQAuGR	ear/vestibular disorder	exposure	Inverse variance weighted	0.000133101	0.001197739	0.911515456	0.999226252
451	ec6P22	q9Wfcn	oesophagitis/barretts oesophagus	exposure	Inverse variance weighted	-0.00072279	0.000955135	0.449204873	0.999226252
452	ec6P22	3Lrk4a	tropical & travel-related infections	exposure	Inverse variance weighted	-0.000128315	0.000362039	0.723021725	0.999226252
453	ec6P22	UdOILW	M06 Other rheumatoid arthritis	exposure	Inverse variance weighted	-0.000771005	0.001186201	0.515706163	0.999226252
454	ec6P22	FzYXX7	H33 Retinal detachments and breaks	exposure	Inverse variance weighted	8.72E-05	0.000862705	0.919519225	0.999226252
455	ec6P22	yDRH50	M05 Seropositive rheumatoid arthritis	exposure	Inverse variance weighted	0.0006226	0.000945072	0.510033146	0.999226252
456	ec6P22	yPpeDp	H36 Retinal disorders in diseases classified elsewhere	exposure	Inverse variance weighted	-0.000310678	0.000688587	0.651858413	0.999226252
457	ec6P22	KpZyte	H34 Retinal vascular occlusions	exposure	Inverse variance weighted	0.000307452	0.000631579	0.626400518	0.999226252
458	ec6P22	EPnm3p	H35 Other retinal disorders	exposure	Inverse variance weighted	-0.00086042	0.000916227	0.347684417	0.999226252
459	ec6P22	ebcftP	G31 Other degenerative diseases of nervous system, not elsewhere classified	exposure	Inverse variance weighted	-0.000797542	0.000377828	0.034784617	0.834386451
460	ec6P22	RWBahc	G35 Multiple sclerosis	exposure	Inverse variance weighted	-0.000398159	0.000545967	0.465834391	0.999226252
461	ec6P22	oH0VLB	L60 Nail disorders	exposure	Inverse variance weighted	1.18E-05	0.000520674	0.981932663	0.999226252
462	ec6P22	1OE59S	E04 Other non-toxic goitre	exposure	Inverse variance weighted	-0.00089951	0.000623723	0.14925679	0.999226252
463	ec6P22	0Pj218	H40-H42 Glaucoma	exposure	Inverse variance weighted	9.50E-05	0.001005372	0.924694058	0.999226252
464	ec6P22	9vibP8	E03 Other hypothyroidism	exposure	Inverse variance weighted	-0.00137984	0.001759594	0.43293385	0.999226252
465	ec6P22	jdnVSx	L02 Cutaneous abscess, furuncle and carbuncle	exposure	Inverse variance weighted	-0.000151883	0.000737644	0.836866762	0.999226252
466	ec6P22	l2GK1v	connective tissue disorder	exposure	Inverse variance weighted	0.000611163	0.0007951	0.442094681	0.999226252
467	ec6P22	RhmIDZ	K80-K87 Disorders of gallbladder, biliary tract and pancreas	exposure	Inverse variance weighted	0.003514789	0.002367772	0.137695183	0.999226252
468	ec6P22	eUQVWZ	gall bladder disease	exposure	Inverse variance weighted	0.001265783	0.001293109	0.327644969	0.999226252
469	ec6P22	YEAuNq	L50-L54 Urticaria and erythema	exposure	Inverse variance weighted	-0.000638089	0.000494776	0.197171783	0.999226252
470	ec6P22	YWVFHq	C83 Diffuse non-Hodgkin's lymphoma	exposure	Inverse variance weighted	-0.000299454	0.000384555	0.436154338	0.999226252
471	ec6P22	fcqkjf	G80-G83 Cerebral palsy and other paralytic syndromes	exposure	Inverse variance weighted	0.000926673	0.000829893	0.264157829	0.999226252
472	ec6P22	UyLS73	O32 Maternal care for known or suspected malpresentation of foetus	exposure	Inverse variance weighted	7.51E-05	0.000921457	0.935081283	0.999226252
473	ec6P22	7MCJke	O34 Maternal care for known or suspected abnormality of pelvic organs	exposure	Inverse variance weighted	0.001702771	0.001081946	0.115532503	0.999226252
474	ec6P22	R2fLWw	O36 Maternal care for other known or suspected foetal problems	exposure	Inverse variance weighted	-0.001633048	0.001198212	0.172912575	0.999226252
475	ec6P22	jDh8no	C30-C39 Malignant neoplasms of respiratory and intrathoracic organs	exposure	Inverse variance weighted	-0.000123292	0.000644883	0.848380106	0.999226252
476	ec6P22	Xe7zAe	G81 Hemiplegia	exposure	Inverse variance weighted	0.000462957	0.00062116	0.456084796	0.999226252
477	ec6P22	VdXo5c	H65-H75 Diseases of middle ear and mastoid	exposure	Inverse variance weighted	0.000548961	0.000938489	0.558586862	0.999226252
478	ec6P22	o49SU2	J06 Acute upper respiratory infections of multiple and unspecified sites	exposure	Inverse variance weighted	-9.66E-05	0.000539908	0.857972252	0.999226252
479	ec6P22	WfYMtw	D80-D89 Certain disorders involving the immune mechanism	exposure	Inverse variance weighted	-0.000366643	0.000644715	0.569566882	0.999226252
480	ec6P22	CeQDkq	K50-K52 Noninfective enteritis and colitis	exposure	Inverse variance weighted	0.000979456	0.002364417	0.67869217	0.999226252
481	ec6P22	rsZPcF	K59 Other functional intestinal disorders	exposure	Inverse variance weighted	0.000688255	0.001593876	0.665877719	0.999226252
482	ec6P22	D92ZCD	K58 Irritable bowel syndrome	exposure	Inverse variance weighted	0.000247598	0.001489473	0.867974625	0.999226252
483	ec6P22	dk4lm6	K57 Diverticular disease of intestine	exposure	Inverse variance weighted	0.006089057	0.002929086	0.03763341	0.834386451
484	ec6P22	rE8GhJ	K56 Paralytic ileus and intestinal obstruction without hernia	exposure	Inverse variance weighted	0.001059689	0.000957899	0.268612628	0.999226252
485	ec6P22	lRihs2	K55 Vascular disorders of intestine	exposure	Inverse variance weighted	-0.000309775	0.000491136	0.528215522	0.999226252
486	ec6P22	w0cRCH	K52 Other non-infective gastro-enteritis and colitis	exposure	Inverse variance weighted	0.001523394	0.001980301	0.441730653	0.999226252
487	ec6P22	HX57n6	J60-J70 Lung diseases due to external agents	exposure	Inverse variance weighted	-6.46E-05	0.000505565	0.898304276	0.999226252
488	ec6P22	0to5DL	K50 Crohn's disease [regional enteritis]	exposure	Inverse variance weighted	2.95E-05	0.000864323	0.972803695	0.999226252
489	ec6P22	y76pZz	E78 Disorders of lipoprotein metabolism and other lipidaemias	exposure	Inverse variance weighted	-0.002371895	0.002619718	0.365253065	0.999226252
490	ec6P22	GLQVfg	thyroid problem (not cancer)	exposure	Inverse variance weighted	-0.002662354	0.002158105	0.217332125	0.999226252
491	ec6P22	jlGxGG	G70-G73 Diseases of myoneural junction and muscle	exposure	Inverse variance weighted	4.24E-06	0.000544305	0.993778023	0.999226252
492	ec6P22	AQQO7x	fibromyalgia	exposure	Inverse variance weighted	0.00065075	0.000375229	0.082869681	0.989491388
493	ec6P22	JvWc5B	neurology	exposure	Inverse variance weighted	0.002280605	0.002453483	0.352610297	0.999226252
494	ec6P22	kSC5sQ	diabetes	exposure	Inverse variance weighted	-0.002366146	0.002388131	0.321786172	0.999226252
495	ec6P22	o8Mxu0	N10-N16 Renal tubulo-interstitial diseases	exposure	Inverse variance weighted	-3.94E-05	0.000935841	0.966408849	0.999226252
496	ec6P22	QlZ0f9	respiratory infection	exposure	Inverse variance weighted	0.000385056	0.001179938	0.744170675	0.999226252
497	ec6P22	qAAvpp	cervical problem	exposure	Inverse variance weighted	-0.00164916	0.000943304	0.080415475	0.989491388
498	ec6P22	s2MwOG	venous thromboembolic disease	exposure	Inverse variance weighted	0.001991286	0.002224383	0.370675787	0.999226252
499	ec6P22	ya35F3	N85 Other noninflammatory disorders of uterus, except cervix	exposure	Inverse variance weighted	-0.001865846	0.002428454	0.44229315	0.999226252
500	ec6P22	uoBH4s	N84 Polyp of female genital tract	exposure	Inverse variance weighted	-0.000476844	0.005096756	0.925460044	0.999226252
501	ec6P22	ThuXrT	N87 Dysplasia of cervix uteri	exposure	Inverse variance weighted	-0.000764356	0.001101174	0.487601471	0.999226252
502	ec6P22	uam0gP	N86 Erosion and ectropion of cervix uteri	exposure	Inverse variance weighted	-0.000917753	0.000850875	0.280766776	0.999226252
503	ec6P22	P1OVTd	N81 Female genital prolapse	exposure	Inverse variance weighted	0.001461651	0.002866147	0.610072012	0.999226252
504	ec6P22	gKNkDC	N80 Endometriosis	exposure	Inverse variance weighted	-0.00033662	0.002068393	0.87071936	0.999226252
505	ec6P22	eVTGel	N83 Noninflammatory disorders of ovary, Fallopian tube and broad ligament	exposure	Inverse variance weighted	0.002208468	0.001999613	0.269398971	0.999226252
506	ec6P22	5484zq	clotting disorder/excessive bleeding	exposure	Inverse variance weighted	0.000210494	0.00056115	0.707576853	0.999226252
507	ec6P22	7U5YOE	rosacea	exposure	Inverse variance weighted	0.000566464	0.000392205	0.14865279	0.999226252
508	ec6P22	N3XM2N	N89 Other noninflammatory disorders of vagina	exposure	Inverse variance weighted	0.000885298	0.001112379	0.426113414	0.999226252
509	ec6P22	UM7A2j	N88 Other noninflammatory disorders of cervix uteri	exposure	Inverse variance weighted	-4.41E-05	0.001190314	0.970464039	0.999226252
510	ec6P22	DkGGUY	H53-H54 Visual disturbances and blindness	exposure	Inverse variance weighted	0.000760554	0.000938507	0.417717454	0.999226252
511	ec6P22	j6lDlP	F31 Bipolar affective disorder	exposure	Inverse variance weighted	-0.000330159	0.00063613	0.603752804	0.999226252
512	ec6P22	buduFx	F32 Depressive episode	exposure	Inverse variance weighted	-0.001622686	0.002206993	0.462188808	0.999226252
513	ec6P22	Tnu0PJ	F33 Recurrent depressive disorder	exposure	Inverse variance weighted	0.000153813	0.000542904	0.776935626	0.999226252
514	ec6P22	D2mKiB	D69 Purpura and other haemorrhagic conditions	exposure	Inverse variance weighted	0.000618906	0.00083781	0.460077759	0.999226252
515	ec6P22	mTPlBw	D68 Other coagulation defects	exposure	Inverse variance weighted	-0.000857227	0.0004665	0.06612577	0.948907291
516	ec6P22	fiM7xZ	D64 Other anaemias	exposure	Inverse variance weighted	0.003857432	0.001620042	0.017262496	0.819373521
517	ec6P22	WaSdvz	miscarriage	exposure	Inverse variance weighted	0.000453055	0.001173002	0.699321863	0.999226252
518	ec6P22	UkgdQS	D63 Anaemia in chronic diseases classified elsewhere	exposure	Inverse variance weighted	0.000601162	0.000406326	0.139004657	0.999226252
519	ec6P22	EmO4uw	N00-N08 Glomerular diseases	exposure	Inverse variance weighted	0.000752245	0.000940447	0.423780436	0.999226252
520	ec6P22	MPNJFv	varicella zoster virus	exposure	Inverse variance weighted	-0.000399867	0.000751552	0.594687898	0.999226252
521	ec6P22	EE5h8W	I64 Stroke, not specified as haemorrhage or infarction	exposure	Inverse variance weighted	-5.35E-05	0.00071202	0.940073865	0.999226252
522	ec6P22	1iEdsw	N39 Other disorders of urinary system	exposure	Inverse variance weighted	-0.000403493	0.002054709	0.844316784	0.999226252
523	ec6P22	0bdcy0	emphysema/chronic bronchitis	exposure	Inverse variance weighted	0.001457773	0.002246793	0.516452047	0.999226252
524	ec6P22	suwLxm	I67 Other cerebrovascular diseases	exposure	Inverse variance weighted	-0.000322438	0.000747256	0.666108089	0.999226252
525	ec6P22	tJQd4J	B00-B09 Viral infections characterized by skin and mucous membrane lesions	exposure	Inverse variance weighted	-0.000798648	0.000614566	0.19376147	0.999226252
526	ec6P22	RsQFZy	I61 Intracerebral haemorrhage	exposure	Inverse variance weighted	0.000456025	0.000408414	0.264176817	0.999226252
527	ec6P22	MC4JTe	I63 Cerebral infarction	exposure	Inverse variance weighted	-0.001460176	0.001166016	0.210468957	0.999226252
528	ec6P22	QGbHi3	N30 Cystitis	exposure	Inverse variance weighted	1.32E-06	0.000829024	0.998726181	0.999226252
529	ec6P22	ZjEgCa	N31 Neuromuscular dysfunction of bladder, not elsewhere classified	exposure	Inverse variance weighted	-0.000417051	0.000689354	0.545186628	0.999226252
530	ec6P22	NbirFF	N32 Other disorders of bladder	exposure	Inverse variance weighted	-0.001374961	0.001407051	0.328473349	0.999226252
531	ec6P22	y3nlp2	O80-O84 Delivery	exposure	Inverse variance weighted	4.18E-05	0.001429301	0.976643702	0.999226252
532	ec6P22	7N9Et1	N36 Other disorders of urethra	exposure	Inverse variance weighted	8.90E-05	0.000425008	0.834125126	0.999226252
533	ec6P22	5OK5iv	C56 Malignant neoplasm of ovary	exposure	Inverse variance weighted	-0.000552975	0.000814537	0.497212025	0.999226252
534	ec6P22	GioLtK	C54 Malignant neoplasm of corpus uteri	exposure	Inverse variance weighted	1.55E-05	0.000969751	0.987247984	0.999226252
535	ec6P22	Uw2085	asthma	exposure	Inverse variance weighted	0.001797357	0.002968502	0.544862688	0.999226252
536	ec6P22	E3M2bG	N20-N23 Urolithiasis	exposure	Inverse variance weighted	-0.001328093	0.002915369	0.648714503	0.999226252
537	ec6P22	Z6kEWT	C50 Malignant neoplasm of breast	exposure	Inverse variance weighted	-0.003301551	0.004211548	0.433082201	0.999226252
538	ec6P22	OMYC3E	H02 Other disorders of eyelid	exposure	Inverse variance weighted	-0.002500475	0.001151211	0.029852711	0.834386451
539	ec6P22	wlhO9C	H01 Other inflammation of eyelid	exposure	Inverse variance weighted	-6.82E-05	0.00037241	0.854648978	0.999226252
540	ec6P22	CnqRH3	H00 Hordeolum and chalazion	exposure	Inverse variance weighted	-4.82E-05	0.000658514	0.941602491	0.999226252
541	ec6P22	xxNtIZ	M31 Other necrotising vasculopathies	exposure	Inverse variance weighted	0.000329794	0.000544537	0.544752352	0.999226252
542	ec6P22	QgdET6	H04 Disorders of lachrymal system	exposure	Inverse variance weighted	-0.001181096	0.000719074	0.100481295	0.999226252
543	ec6P22	BEBs22	cataract	exposure	Inverse variance weighted	0.000111485	0.001138999	0.922027967	0.999226252
544	ec6P22	5yzRWT	M00-M03 Infectious arthropathies	exposure	Inverse variance weighted	-0.000129016	0.000336676	0.701566479	0.999226252
545	ec6P22	0yCXIS	O30-O48 Maternal care related to the fetus and amniotic cavity and possible delivery problems	exposure	Inverse variance weighted	0.001187033	0.002112753	0.574223897	0.999226252
546	ec6P22	sadNXB	N80-N98 Noninflammatory disorders of female genital tract	exposure	Inverse variance weighted	0.001354453	0.005561934	0.807601153	0.999226252
547	ec6P22	UeuuaH	breast cysts	exposure	Inverse variance weighted	-0.000283756	0.001998865	0.887112847	0.999226252
548	ec6P22	eCnRYY	I65 Occlusion and stenosis of precerebral arteries, not resulting in cerebral infarction	exposure	Inverse variance weighted	-0.000408439	0.000488087	0.402696061	0.999226252
549	ec6P22	UMJBsd	L40 Psoriasis	exposure	Inverse variance weighted	0.000525845	0.000714641	0.461842472	0.999226252
550	ec6P22	4GAi2u	muscle/soft tissue problem	exposure	Inverse variance weighted	-0.000821641	0.001935612	0.671210948	0.999226252
551	ec6P22	LfAlQw	uterine problem	exposure	Inverse variance weighted	0.000811464	0.003044746	0.789844158	0.999226252
552	ec6P22	D0MQAy	rheumatoid arthritis	exposure	Inverse variance weighted	0.000296841	0.00106532	0.780520713	0.999226252
553	ec6P22	ZzTW7B	I60 Subarachnoid haemorrhage	exposure	Inverse variance weighted	0.000215756	0.000450953	0.632334388	0.999226252
554	ec6P22	NG70Kk	H72 Perforation of tympanic membrane	exposure	Inverse variance weighted	-0.000600468	0.000484205	0.214933919	0.999226252
555	ec6P22	3atfsn	M45-M49 Spondylopathies	exposure	Inverse variance weighted	0.001905642	0.001616046	0.238318455	0.999226252
556	ec6P22	NZmG3S	C00-C14 Malignant neoplasms of lip, oral cavity and pharynx	exposure	Inverse variance weighted	-0.00059903	0.00049336	0.224677175	0.999226252
557	ec6P22	6NV6Pr	C51-C58 Malignant neoplasms of female genital organs	exposure	Inverse variance weighted	-0.00064711	0.00137298	0.637413771	0.999226252
558	ec6P22	9dmoKH	K21 Gastro-oesophageal reflux disease	exposure	Inverse variance weighted	0.002428481	0.002242976	0.278939342	0.999226252
559	ec6P22	l5KoNz	spinal injury	exposure	Inverse variance weighted	0.000109643	0.000453505	0.808959905	0.999226252
560	ec6P22	pVqTjI	throat or larynx disorder	exposure	Inverse variance weighted	-0.001195767	0.001158961	0.302185568	0.999226252
561	ec6P22	fFL073	peritonitis	exposure	Inverse variance weighted	0.000475019	0.000572639	0.406806349	0.999226252
562	ec6P22	16iBrg	H90 Conductive and sensorineural hearing loss	exposure	Inverse variance weighted	-6.43E-06	0.000507764	0.989897524	0.999226252
563	ec6P22	m8acOj	H91 Other hearing loss	exposure	Inverse variance weighted	-0.000840979	0.001086929	0.439096519	0.999226252
564	ec6P22	5UQsqq	H92 Otalgia and effusion of ear	exposure	Inverse variance weighted	-0.000305854	0.000353041	0.386302754	0.999226252
565	ec6P22	YGNKbB	H93 Other disorders of ear, not elsewhere classified	exposure	Inverse variance weighted	0.000295469	0.000385229	0.443084642	0.999226252
566	ec6P22	XvDGyD	J80-J84 Other respiratory diseases principally affecting the interstitium	exposure	Inverse variance weighted	-0.000375888	0.000852501	0.659267962	0.999226252
567	ec6P22	FY1tnr	osteopenia	exposure	Inverse variance weighted	0.000485926	0.000488717	0.320081929	0.999226252
568	ec6P22	wLPRfd	I95-I99 Other and unspecified disorders of the circulatory system	exposure	Inverse variance weighted	0.000858412	0.001126891	0.446207714	0.999226252
569	ec6P22	VimNrw	nasal/sinus disorder	exposure	Inverse variance weighted	-0.001758413	0.001752324	0.31563159	0.999226252
570	ec6P22	YNetmm	L97 Ulcer of lower limb, not elsewhere classified	exposure	Inverse variance weighted	0.000353738	0.000496901	0.47653357	0.999226252
571	ec6P22	G5cWdg	L90 Atrophic disorders of skin	exposure	Inverse variance weighted	0.000983654	0.000811701	0.225572269	0.999226252
572	ec6P22	W478Ly	L91 Hypertrophic disorders of skin	exposure	Inverse variance weighted	4.03E-05	0.000508862	0.936841497	0.999226252
573	ec6P22	5htPZ7	L92 Granulomatous disorders of skin and subcutaneous tissue	exposure	Inverse variance weighted	-0.000221788	0.00037058	0.549514218	0.999226252
574	ec6P22	tJmrMF	L98 Other disorders of skin and subcutaneous tissue, not elsewhere classified	exposure	Inverse variance weighted	-0.000377449	0.001207511	0.754596256	0.999226252
575	ec6P22	gFS6EE	N17-N19 Renal failure	exposure	Inverse variance weighted	0.001670062	0.001390717	0.229803787	0.999226252
576	ec6P22	26chq8	inflammatory bowel disease	exposure	Inverse variance weighted	-0.000310395	0.001328963	0.815324974	0.999226252
577	ec6P22	ad3F0Y	M20-M25 Other joint disorders	exposure	Inverse variance weighted	-0.004256152	0.003702146	0.250290285	0.999226252
578	ec6P22	UB0cN4	E70-E90 Metabolic disorders	exposure	Inverse variance weighted	-0.00122379	0.002874205	0.670265318	0.999226252
579	ec6P22	665UZt	J69 Pneumonitis due to solids and liquids	exposure	Inverse variance weighted	0.000352601	0.000376316	0.348767645	0.999226252
580	ec6P22	HISXLj	O99 Other maternal diseases classifiable elsewhere but complicating pregnancy, childbirth and the puerperium	exposure	Inverse variance weighted	0.000918423	0.001605866	0.567377747	0.999226252
581	ec6P22	qWLSx1	disorder or pituitary gland	exposure	Inverse variance weighted	-0.000700475	0.000368703	0.057454404	0.889002857
582	ec6P22	95TLQO	G62 Other polyneuropathies	exposure	Inverse variance weighted	-0.000222883	0.00052326	0.670143112	0.999226252
583	ec6P22	k9kdnh	dry eyes	exposure	Inverse variance weighted	0.000424673	0.000374467	0.256764055	0.999226252
584	ec6P22	HQ5hyb	O63 Long labour	exposure	Inverse variance weighted	-6.50E-05	0.00194655	0.973343652	0.999226252
585	ec6P22	H3jFys	other venous/lymphatic disease	exposure	Inverse variance weighted	-0.00029464	0.000629819	0.639915928	0.999226252
586	ec6P22	ftQpBI	O68 Labour and delivery complicated by foetal stress [distress]	exposure	Inverse variance weighted	0.002212238	0.001573546	0.159755869	0.999226252
587	ec6P22	ivBx5c	O69 Labour and delivery complicated by umbilical cord complications	exposure	Inverse variance weighted	-0.000469174	0.000702986	0.504515086	0.999226252
588	ec6P22	S8V4vt	K65 Peritonitis	exposure	Inverse variance weighted	0.000879144	0.000436519	0.044010705	0.877475139
589	ec6P22	yibqfR	J18 Pneumonia, organism unspecified	exposure	Inverse variance weighted	0.002611664	0.001507842	0.083263953	0.989491388
590	ec6P22	dConXA	L29 Pruritus	exposure	Inverse variance weighted	9.99E-05	0.000422319	0.812944327	0.999226252
591	ec6P22	mzcUzU	M35 Other systemic involvement of connective tissue	exposure	Inverse variance weighted	0.000270246	0.000664399	0.684189678	0.999226252
592	ec6P22	t3VpKq	F10-F19 Mental and behavioural disorders due to psychoactive substance use	exposure	Inverse variance weighted	0.003509851	0.001834071	0.055659299	0.889002857
593	ec6P22	Kd6mRN	K01 Embedded and impacted teeth	exposure	Inverse variance weighted	0.000401123	0.000664453	0.546050784	0.999226252
594	ec6P22	ppXGjP	K02 Dental caries	exposure	Inverse variance weighted	0.001331832	0.000850407	0.117322705	0.999226252
595	ec6P22	5bc3zW	K04 Diseases of pulp and periapical tissues	exposure	Inverse variance weighted	-0.00042382	0.00073747	0.565497593	0.999226252
596	ec6P22	yqxqHN	K05 Gingivitis and periodontal diseases	exposure	Inverse variance weighted	0.000289314	0.000545782	0.596048389	0.999226252
597	ec6P22	YVbBQ9	K07 Dentofacial anomalies [including malocclusion]	exposure	Inverse variance weighted	8.85E-05	0.00037507	0.813564302	0.999226252
598	ec6P22	DYXGeL	K08 Other disorders of teeth and supporting structures	exposure	Inverse variance weighted	-8.54E-05	0.000786469	0.913511886	0.999226252
599	ec6P22	JbaAa9	K61 Abscess of anal and rectal regions	exposure	Inverse variance weighted	0.000284552	0.000954878	0.765704484	0.999226252
600	ec6P22	8h8U76	I10 Essential (primary) hypertension	exposure	Inverse variance weighted	0.000166601	0.004107271	0.967644675	0.999226252
601	ec6P22	ZtXcMr	I12 Hypertensive renal disease	exposure	Inverse variance weighted	0.000526101	0.000597358	0.378473727	0.999226252
602	ec6P22	AKsKkk	G60-G64 Polyneuropathies and other disorders of the peripheral nervous system	exposure	Inverse variance weighted	1.69E-06	0.000645175	0.997912538	0.999226252
603	ec6P22	VgXTVv	N75 Diseases of Bartholin's gland	exposure	Inverse variance weighted	-0.000493185	0.000758773	0.515707297	0.999226252
604	ec6P22	s0ITA7	N76 Other inflammation of vagina and vulva	exposure	Inverse variance weighted	-0.001152957	0.00078423	0.141513644	0.999226252
605	ec6P22	6JyjLY	N70 Salpingitis and oophoritis	exposure	Inverse variance weighted	3.94E-05	0.000647828	0.951466832	0.999226252
606	ec6P22	SYavvg	N72 Inflammatory disease of cervix uteri	exposure	Inverse variance weighted	0.000335263	0.000961381	0.727291924	0.999226252
607	ec6P22	i2fwJD	N73 Other female pelvic inflammatory diseases	exposure	Inverse variance weighted	-0.000783716	0.0014758	0.595387735	0.999226252
608	ec6P22	gD6mjJ	I70-I79 Diseases of arteries, arterioles and capillaries	exposure	Inverse variance weighted	-0.000563463	0.002491267	0.82106519	0.999226252
609	ec6P22	v9jKW0	infection of nervous system	exposure	Inverse variance weighted	-0.000689007	0.000700162	0.325082242	0.999226252
610	ec6P22	TU4ZQ8	cranial nerve problem/palsy	exposure	Inverse variance weighted	0.00017586	0.000437203	0.687508135	0.999226252
611	ec6P22	sv49kq	K92 Other diseases of digestive system	exposure	Inverse variance weighted	0.000160072	0.001458281	0.912593501	0.999226252
612	ec6P22	RurazW	K91 Postprocedural disorders of digestive system, not elsewhere classified	exposure	Inverse variance weighted	0.000704542	0.000607436	0.24610555	0.999226252
613	ec6P22	UeczQw	K90 Intestinal malabsorption	exposure	Inverse variance weighted	0.000358064	0.000688922	0.603240916	0.999226252
614	ec6P22	cw2Ndf	L55-L59 Radiation-related disorders of the skin and subcutaneous tissue	exposure	Inverse variance weighted	-0.000898031	0.000761363	0.238197385	0.999226252
615	ec6P22	3Ach55	arthritis (nos)	exposure	Inverse variance weighted	0.001366169	0.000852125	0.108879478	0.999226252
616	ec6P22	C1yGnv	chronic fatigue syndrome	exposure	Inverse variance weighted	-0.000624306	0.000657647	0.34246625	0.999226252
617	ec6P22	hkxgfd	H60-H62 Diseases of external ear	exposure	Inverse variance weighted	0.00020097	0.000622529	0.746825154	0.999226252
618	ec6P22	ArP5Nv	H30-H36 Disorders of choroid and retina	exposure	Inverse variance weighted	-0.000119254	0.001365953	0.930429284	0.999226252
619	ec6P22	VUOitZ	I89 Other non-infective disorders of lymphatic vessels and lymph nodes	exposure	Inverse variance weighted	0.000242396	0.000393157	0.537540888	0.999226252
620	ec6P22	WQvMpV	K35-K38 Diseases of appendix	exposure	Inverse variance weighted	-3.22E-05	0.002071079	0.987592525	0.999226252
621	ec6P22	d1BlxN	I83 Varicose veins of lower extremities	exposure	Inverse variance weighted	0.003374248	0.001545129	0.028977143	0.834386451
622	ec6P22	4Nab9C	I80 Phlebitis and thrombophlebitis	exposure	Inverse variance weighted	0.000512342	0.000937626	0.584773941	0.999226252
623	ec6P22	v4NMji	pneumonia	exposure	Inverse variance weighted	0.000491712	0.001168338	0.67385417	0.999226252
624	ec6P22	Foa2h2	I20-I25 Ischaemic heart diseases	exposure	Inverse variance weighted	-0.001781412	0.00311184	0.567008568	0.999226252
625	ec6P22	rW0n57	I84 Haemorrhoids	exposure	Inverse variance weighted	0.002723411	0.002256476	0.22745876	0.999226252
626	ec6P22	LdNCxy	I85 Oesophageal varices	exposure	Inverse variance weighted	0.000113666	0.000348895	0.744584611	0.999226252
627	ec6P22	yM4WII	psoriatic arthropathy	exposure	Inverse variance weighted	0.000160691	0.000433591	0.710931506	0.999226252
628	ec6P22	EcrBBB	M89 Other disorders of bone	exposure	Inverse variance weighted	-0.000101283	0.000645534	0.87532571	0.999226252
629	ec6P22	z4kltw	M86 Osteomyelitis	exposure	Inverse variance weighted	-4.37E-05	0.000351256	0.901073954	0.999226252
630	ec6P22	mb2a6n	M87 Osteonecrosis	exposure	Inverse variance weighted	0.00016278	0.000365865	0.656379234	0.999226252
631	ec6P22	TE5NGp	M84 Disorders of continuity of bone	exposure	Inverse variance weighted	0.000427945	0.00059292	0.470442812	0.999226252
632	ec6P22	IIWHm5	M85 Other disorders of bone density and structure	exposure	Inverse variance weighted	-9.76E-05	0.000505019	0.846678592	0.999226252
633	ec6P22	MI23c2	M80 Osteoporosis with pathological fracture	exposure	Inverse variance weighted	0.000197927	0.000630823	0.753703896	0.999226252
634	ec6P22	S3765Z	M81 Osteoporosis without pathological fracture	exposure	Inverse variance weighted	0.000425839	0.001168393	0.715510164	0.999226252
635	ec6P22	E38Lmw	anxiety/panic attacks	exposure	Inverse variance weighted	-0.001377055	0.001269123	0.277901889	0.999226252
636	ec6P22	qbZTdM	B15-B19 Viral hepatitis	exposure	Inverse variance weighted	1.06E-05	0.000483972	0.982540141	0.999226252
637	ec6P22	5WQWzu	chronic/degenerative neurological problem	exposure	Inverse variance weighted	0.000323776	0.00076566	0.672389017	0.999226252
638	ec6P22	S8OPWv	type 2 diabetes	exposure	Inverse variance weighted	-1.45E-05	0.000780165	0.985152017	0.999226252
639	ec6P22	4Q8WhC	gastro-oesophageal reflux (gord) / gastric reflux	exposure	Inverse variance weighted	0.000203298	0.002623833	0.938240636	0.999226252
640	ec6P22	RWjjTg	M62 Other disorders of muscle	exposure	Inverse variance weighted	0.000480404	0.000520291	0.355831004	0.999226252
641	ec6P22	8Ogntl	M65 Synovitis and tenosynovitis	exposure	Inverse variance weighted	-0.003310302	0.001568189	0.034780247	0.834386451
642	ec6P22	OsCEX1	M66 Spontaneous rupture of synovium and tendon	exposure	Inverse variance weighted	-5.26E-05	0.000352314	0.881403486	0.999226252
643	ec6P22	uck78b	M67 Other disorders of synovium and tendon	exposure	Inverse variance weighted	-0.000513451	0.000942678	0.585979097	0.999226252
644	ec6P22	OWC68q	H80-H83 Diseases of inner ear	exposure	Inverse variance weighted	-0.000378363	0.00069567	0.586522034	0.999226252
645	ec6P22	LjFuEt	M50-M54 Other dorsopathies	exposure	Inverse variance weighted	-0.001052006	0.002078451	0.612752161	0.999226252
646	ec6P22	g9mQZ4	pneumothorax	exposure	Inverse variance weighted	0.000886576	0.000810038	0.273741683	0.999226252
647	ec6P22	Wqb32f	neurological injury/trauma	exposure	Inverse variance weighted	0.000634597	0.000948126	0.503292773	0.999226252
648	ec6P22	K6cfOh	C60-C63 Malignant neoplasms of male genital organs	exposure	Inverse variance weighted	0.010391762	0.008385604	0.215257224	0.999226252
649	ec6P22	pmcJoR	gout	exposure	Inverse variance weighted	0.000450063	0.001133024	0.691202997	0.999226252
650	ec6P22	6rihpN	N70-N77 Inflammatory diseases of female pelvic organs	exposure	Inverse variance weighted	-0.002928181	0.002153305	0.173875976	0.999226252
651	ec6P22	hnFBt0	D10-D36 Benign neoplasms	exposure	Inverse variance weighted	-3.31E-05	0.000401567	0.934247276	0.999226252
652	ec6P22	pjj39a	testicular problems (not cancer)	exposure	Inverse variance weighted	0.000745412	0.000800775	0.351924802	0.999226252
653	ec6P22	9EXFQc	nervous breakdown	exposure	Inverse variance weighted	0.000292845	0.000379471	0.440280861	0.999226252
654	ec6P22	BwNfZx	H43 Disorders of vitreous body	exposure	Inverse variance weighted	0.000513696	0.000594415	0.387475316	0.999226252
655	ec6P22	cTTFUO	H40 Glaucoma	exposure	Inverse variance weighted	9.74E-05	0.001005276	0.922817895	0.999226252
656	ec6P22	Mp6QGw	menorrhagia (unknown cause)	exposure	Inverse variance weighted	0.000119085	0.001325149	0.92839433	0.999226252
657	ec6P22	uYAECG	H00-H06 Disorders of eyelid, lacrimal system and orbit	exposure	Inverse variance weighted	-0.003440923	0.002143455	0.108424252	0.999226252
658	ec6P22	HaPXky	Cheese intake	exposure	Inverse variance weighted	-0.000529618	0.010164524	0.958445375	0.999226252
659	ec6P22	eBnTjW	Part of a multiple birth	exposure	Inverse variance weighted	0.00045052	0.001777331	0.799896557	0.999226252
660	ec6P22	XIdH3N	Ease of skin tanning	exposure	Inverse variance weighted	-0.014276841	0.015855885	0.36790063	0.999226252
661	ec6P22	5OXemw	Variation in diet	exposure	Inverse variance weighted	0.002892139	0.005611018	0.606246066	0.999226252
662	ec6P22	kUTER7	Usual walking pace	exposure	Inverse variance weighted	0.006962889	0.007561077	0.357110005	0.999226252
663	ec6P22	HTHRqd	Number of vehicles in household	exposure	Inverse variance weighted	-0.001854228	0.007930384	0.815130088	0.999226252
664	ec6P22	EnU0h5	Skin colour	exposure	Inverse variance weighted	0.005851456	0.00957183	0.540987415	0.999226252
665	ec6P22	HCp8a3	Pork intake	exposure	Inverse variance weighted	0.00733717	0.00680135	0.28068523	0.999226252
666	ec6P22	5eopZ0	Salt added to food	exposure	Inverse variance weighted	0.008278289	0.007809084	0.289106186	0.999226252
667	ec6P22	G5j4iV	Hot drink temperature	exposure	Inverse variance weighted	0.007675879	0.008246473	0.351953188	0.999226252
668	ec6P22	jfBs1E	Alcohol intake frequency.	exposure	Inverse variance weighted	0.007885357	0.013320202	0.553860759	0.999226252
669	ec6P22	Cp0olM	Alcohol drinker status	exposure	Inverse variance weighted	-0.005287007	0.003752551	0.158861753	0.999226252
670	ec6P22	EbiTVW	Processed meat intake	exposure	Inverse variance weighted	0.001028275	0.017911344	0.954219272	0.999226252
671	ec6P22	Qpdxir	Poultry intake	exposure	Inverse variance weighted	-0.006780305	0.008325121	0.415393342	0.999226252
672	ec6P22	rgkXIl	Beef intake	exposure	Inverse variance weighted	0.008585639	0.008340366	0.303288051	0.999226252
673	ec6P22	X5dLMX	Lamb/mutton intake	exposure	Inverse variance weighted	0.011951987	0.007989897	0.134682976	0.999226252
674	ec6P22	GlPOel	Oily fish intake	exposure	Inverse variance weighted	0.005882161	0.008441425	0.485914878	0.999226252
675	ec6P22	JZbrSH	Non-oily fish intake	exposure	Inverse variance weighted	-0.004904173	0.014033956	0.726751122	0.999226252
676	ec6P22	xTrvrc	Smoking status	exposure	Inverse variance weighted	0.009011496	0.00603331	0.135273963	0.999226252
677	ec6P22	JONZuq	Current tobacco smoking	exposure	Inverse variance weighted	0.001728604	0.006911295	0.802500034	0.999226252
678	ec6P22	OqtSxR	Comparative body size at age 10	exposure	Inverse variance weighted	-0.001073747	0.007642778	0.888271451	0.999226252
679	ec6P22	feD6YQ	Comparative height size at age 10	exposure	Inverse variance weighted	-0.003288813	0.007844882	0.675047799	0.999226252
680	ec6P22	sXVMpq	Handedness (chirality/laterality)	exposure	Inverse variance weighted	-0.000950749	0.002864681	0.739974986	0.999226252
681	ec6P22	ylqLlt	Mean reticulocyte volume	exposure	Inverse variance weighted	-0.064519878	0.061327559	0.292774966	0.999226252
682	ec6P22	jai8W5	Immature reticulocyte fraction	exposure	Inverse variance weighted	0.000347231	0.000502503	0.489563289	0.999226252
683	ec6P22	zyXabx	Reticulocyte percentage	exposure	Inverse variance weighted	0.001387422	0.004532852	0.75954257	0.999226252
684	ec6P22	hpJQXz	Reticulocyte count	exposure	Inverse variance weighted	6.92E-05	0.000205929	0.736725812	0.999226252
685	ec6P22	YKpvsY	High light scatter reticulocyte count	exposure	Inverse variance weighted	4.97E-05	7.47E-05	0.505910756	0.999226252
686	ec6P22	B8s9ga	Mean sphered cell volume	exposure	Inverse variance weighted	-0.051663863	0.040109888	0.197725761	0.999226252
687	ec6P22	z8Aedn	High light scatter reticulocyte percentage	exposure	Inverse variance weighted	0.000623651	0.001670405	0.708885657	0.999226252
688	ec6P22	Lgq5l8	Nucleated red blood cell percentage	exposure	Inverse variance weighted	0.003773259	0.003904484	0.333848564	0.999226252
689	ec6P22	EDq888	Nucleated red blood cell count	exposure	Inverse variance weighted	0.000163943	0.000314237	0.601866723	0.999226252
690	ec6P22	bSeQlN	Lymphocyte count	exposure	Inverse variance weighted	0.004317336	0.009525341	0.650370626	0.999226252
691	ec6P22	Qni5Dy	Monocyte count	exposure	Inverse variance weighted	0.003127785	0.001321919	0.017976865	0.819373521
692	ec6P22	p515G0	Neutrophill count	exposure	Inverse variance weighted	0.017701202	0.011798288	0.133531656	0.999226252
693	ec6P22	cEV2Iw	Eosinophill count	exposure	Inverse variance weighted	0.004330676	0.001053538	3.95E-05	0.030623061
694	ec6P22	zfR2FQ	Basophill count	exposure	Inverse variance weighted	0.000408268	0.000444426	0.358283574	0.999226252
695	ec6P22	Hw45YJ	Lymphocyte percentage	exposure	Inverse variance weighted	-0.038626653	0.06114004	0.527534937	0.999226252
696	ec6P22	XDkeWR	Monocyte percentage	exposure	Inverse variance weighted	0.002791094	0.017705446	0.874740168	0.999226252
697	ec6P22	IpmDOD	Neutrophill percentage	exposure	Inverse variance weighted	-0.020228984	0.07139345	0.776912315	0.999226252
698	ec6P22	LwFDFq	Eosinophill percentage	exposure	Inverse variance weighted	0.042668526	0.014630116	0.003539989	0.596149358
699	ec6P22	Cw18GP	Basophill percentage	exposure	Inverse variance weighted	0.003326021	0.004109653	0.4183316	0.999226252
700	ec6P22	PWf7Cc	Mean platelet (thrombocyte) volume	exposure	Inverse variance weighted	0.008176233	0.009837756	0.40591291	0.999226252
701	ec6P22	pLTXnP	Platelet distribution width	exposure	Inverse variance weighted	0.009140274	0.007574358	0.227532627	0.999226252
702	ec6P22	XVHX6j	Mean corpuscular haemoglobin concentration	exposure	Inverse variance weighted	0.001939922	0.008428699	0.817969931	0.999226252
703	ec6P22	B9r5VM	Platelet crit	exposure	Inverse variance weighted	0.00039384	0.000353965	0.265857921	0.999226252
704	ec6P22	4hjDRv	White blood cell (leukocyte) count	exposure	Inverse variance weighted	0.032341283	0.01872626	0.084157773	0.989491388
705	ec6P22	knfP3b	Mean corpuscular haemoglobin	exposure	Inverse variance weighted	-0.023924709	0.017529565	0.172309496	0.999226252
706	ec6P22	asgyS4	Platelet count	exposure	Inverse variance weighted	0.265436493	0.446679247	0.552348882	0.999226252
707	ec6P22	Lxa5mE	Mean corpuscular volume	exposure	Inverse variance weighted	-0.067164539	0.038279136	0.079327897	0.989491388
708	ec6P22	q9VxXU	Red blood cell (erythrocyte) distribution width	exposure	Inverse variance weighted	0.016289087	0.007762769	0.035873332	0.834386451
709	ec6P22	WicuP8	Red blood cell (erythrocyte) count	exposure	Inverse variance weighted	0.000855171	0.002760296	0.756704509	0.999226252
710	ec6P22	QfYuCp	Haemoglobin concentration	exposure	Inverse variance weighted	-0.007581001	0.008098794	0.349239478	0.999226252
711	ec6P22	Lf911c	Haematocrit percentage	exposure	Inverse variance weighted	-0.021289094	0.023905346	0.373166411	0.999226252
712	ec6P22	MtDeKc	Whole body fat mass	exposure	Inverse variance weighted	0.161885642	0.073669202	0.027987109	0.834386451
713	ec6P22	3gbIRz	Trunk predicted mass	exposure	Inverse variance weighted	-0.017749625	0.026646742	0.505341666	0.999226252
714	ec6P22	WGF2Ye	Trunk fat-free mass	exposure	Inverse variance weighted	-0.015839331	0.028330232	0.576095915	0.999226252
715	ec6P22	nDe1bC	Trunk fat mass	exposure	Inverse variance weighted	0.095927673	0.040900145	0.019006087	0.819373521
716	ec6P22	5Ufxvm	Trunk fat percentage	exposure	Inverse variance weighted	0.165378279	0.058250617	0.004524353	0.596149358
717	ec6P22	eTDdko	Body fat percentage	exposure	Inverse variance weighted	0.135427358	0.050545167	0.007376889	0.636051725
718	ec6P22	TkEURG	Arm predicted mass (left)	exposure	Inverse variance weighted	-3.43E-05	0.005009403	0.994534767	0.999226252
719	ec6P22	ZdFil8	Arm fat-free mass (left)	exposure	Inverse variance weighted	0.000459768	0.004757943	0.923018916	0.999226252
720	ec6P22	jFxqMB	Arm fat mass (left)	exposure	Inverse variance weighted	0.009931301	0.005539826	0.073019326	0.980924102
721	ec6P22	W0OLkc	Arm fat percentage (left)	exposure	Inverse variance weighted	0.162899059	0.060720794	0.00730183	0.636051725
722	ec6P22	0iQV7P	Arm predicted mass (right)	exposure	Inverse variance weighted	-9.84E-05	0.00419226	0.981283417	0.999226252
723	ec6P22	qCm1RA	Arm fat-free mass (right)	exposure	Inverse variance weighted	0.000328877	0.004557336	0.942471187	0.999226252
724	ec6P22	DO4viM	Arm fat mass (right)	exposure	Inverse variance weighted	0.008174166	0.004960496	0.099382929	0.999226252
725	ec6P22	FTs86u	Arm fat percentage (right)	exposure	Inverse variance weighted	0.15310363	0.060373675	0.0112148	0.79115318
726	ec6P22	t3jQqB	Leg predicted mass (left)	exposure	Inverse variance weighted	0.006855788	0.010521152	0.514646641	0.999226252
727	ec6P22	XVvNV3	Leg fat-free mass (left)	exposure	Inverse variance weighted	0.007058542	0.01094837	0.51911403	0.999226252
728	ec6P22	flHnxd	Leg fat mass (left)	exposure	Inverse variance weighted	0.02075674	0.012355455	0.092964005	0.999226252
729	ec6P22	nF7UpR	Leg fat percentage (left)	exposure	Inverse variance weighted	0.078991755	0.041928897	0.059572356	0.889002857
730	ec6P22	f5qUdx	Impedance of arm (right)	exposure	Inverse variance weighted	0.182647655	0.295185293	0.536077148	0.999226252
731	ec6P22	g3GhtC	Leg predicted mass (right)	exposure	Inverse variance weighted	0.004561458	0.011914289	0.701826484	0.999226252
732	ec6P22	PupWaN	Leg fat-free mass (right)	exposure	Inverse variance weighted	0.005208093	0.012934681	0.687208948	0.999226252
733	ec6P22	JnycMa	Impedance of whole body	exposure	Inverse variance weighted	0.183929152	0.51565768	0.721325033	0.999226252
734	ec6P22	KboTYq	Whole body fat-free mass	exposure	Inverse variance weighted	-0.00049236	0.063055747	0.993769924	0.999226252
735	ec6P22	JOowld	Leg fat mass (right)	exposure	Inverse variance weighted	0.021963602	0.012637254	0.082210059	0.989491388
736	ec6P22	1hTimd	Impedance of arm (left)	exposure	Inverse variance weighted	0.318260428	0.306684622	0.299388796	0.999226252
737	ec6P22	CQiXVx	Leg fat percentage (right)	exposure	Inverse variance weighted	0.088783204	0.044101854	0.04409991	0.877475139
738	ec6P22	OSPmQE	Impedance of leg (left)	exposure	Inverse variance weighted	-0.132221948	0.252826571	0.600991728	0.999226252
739	ec6P22	t0yri1	Impedance of leg (right)	exposure	Inverse variance weighted	0.013638655	0.252800721	0.956974823	0.999226252
740	ec6P22	h4ixuy	Basal metabolic rate	exposure	Inverse variance weighted	2.144204396	8.222188758	0.794260104	0.999226252
741	ec6P22	RiziRQ	Body mass index (BMI)	exposure	Inverse variance weighted	0.067333562	0.037598546	0.073316492	0.980924102
742	ec6P22	z9iLmN	Whole body water mass	exposure	Inverse variance weighted	0.000918446	0.04398435	0.983340417	0.999226252
743	ec6P22	esMQ2H	Weight	exposure	Inverse variance weighted	0.157695499	0.109601584	0.150205282	0.999226252
744	ec6P22	YyW1DB	Sitting height	exposure	Inverse variance weighted	0.013602607	0.032944829	0.679686848	0.999226252
745	ec6P22	EnGQ6y	Hand grip strength (left) / Hand grip strength (right)	exposure	Inverse variance weighted	-0.000540297	0.001879699	0.77377714	0.999226252
746	ec6P22	EXrkM2	Standing height	exposure	Inverse variance weighted	-0.006330784	0.039105016	0.871391003	0.999226252
747	ec6P22	Ua3nMs	Waist circumference / Hip circumference	exposure	Inverse variance weighted	0.00091261	0.000564375	0.105872074	0.999226252
748	ec6P22	kqKulu	Hip circumference	exposure	Inverse variance weighted	0.092175287	0.074721693	0.217358946	0.999226252
749	ec6P22	iqakAp	Waist circumference	exposure	Inverse variance weighted	0.162981006	0.097992008	0.096270982	0.999226252
750	ec6P22	mh55b1	Townsend deprivation index at recruitment	exposure	Inverse variance weighted	0.050077131	0.026282675	0.056737381	0.889002857
751	ec6P22	vypfVs	Dried fruit intake	exposure	Inverse variance weighted	-0.009672936	0.0169603	0.568455176	0.999226252
752	ec6P22	pf7558	Coffee intake	exposure	Inverse variance weighted	0.038065241	0.019496047	0.050883684	0.884376557
753	ec6P22	1rMMz4	Water intake	exposure	Inverse variance weighted	0.001819884	0.019889799	0.927096599	0.999226252
754	ec6P22	mbyKj6	Frequency of solarium/sunlamp use	exposure	Inverse variance weighted	-0.012018012	0.054925327	0.826800874	0.999226252
755	ec6P22	UXe1Pc	Salad / raw vegetable intake	exposure	Inverse variance weighted	0.003577563	0.02948381	0.903421815	0.999226252
756	ec6P22	0HRh4F	Time spent watching television (TV)	exposure	Inverse variance weighted	-0.022683154	0.030459573	0.456454884	0.999226252
757	ec6P22	TrDXa5	Number of days/week of vigorous physical activity 10+ minutes	exposure	Inverse variance weighted	0.020869012	0.018038545	0.247308255	0.999226252
758	ec6P22	6az5Oe	Number of days/week of moderate physical activity 10+ minutes	exposure	Inverse variance weighted	0.016418597	0.021576268	0.446683172	0.999226252
759	ec6P22	N4ThOh	Cereal intake	exposure	Inverse variance weighted	-0.013394738	0.046454148	0.773084034	0.999226252
760	ec6P22	HwXzGd	Fresh fruit intake	exposure	Inverse variance weighted	0.004889972	0.01369561	0.721056884	0.999226252
761	ec6P22	I1B8yC	Tea intake	exposure	Inverse variance weighted	-0.002715668	0.052144493	0.958465212	0.999226252
762	ec6P22	geAc8o	Cooked vegetable intake	exposure	Inverse variance weighted	0.012043938	0.015349336	0.432655686	0.999226252
763	ec6P22	ezhkw0	Bread intake	exposure	Inverse variance weighted	-0.040823346	0.076423002	0.593219662	0.999226252
764	ec6P22	cyqsrJ	Number of days/week walked 10+ minutes	exposure	Inverse variance weighted	0.005248875	0.018102268	0.771849324	0.999226252
765	ec6P22	pzCusw	Number of full brothers	exposure	Inverse variance weighted	-0.00075616	0.019871966	0.96964656	0.999226252
766	ec6P22	VfqHNs	Number of full sisters	exposure	Inverse variance weighted	0.016000671	0.011596555	0.167655035	0.999226252
767	ec6P22	8kiw1F	Number in household	exposure	Inverse variance weighted	-0.009373644	0.009927199	0.345047748	0.999226252
768	ec6P22	XRq1y5	Hand grip strength (left)	exposure	Inverse variance weighted	0.024115652	0.065779472	0.713907232	0.999226252
769	ec6P22	yht95N	Hand grip strength (right)	exposure	Inverse variance weighted	0.029634463	0.065788961	0.652387911	0.999226252
770	ec6P22	ee6QSx	Number of self-reported cancers	exposure	Inverse variance weighted	-0.002954401	0.003028477	0.329292279	0.999226252
771	ec6P22	vJtv1n	Number of self-reported non-cancer illnesses	exposure	Inverse variance weighted	-0.007393399	0.021597398	0.732103907	0.999226252
772	ec6P22	11hxLK	Number of operations, self-reported	exposure	Inverse variance weighted	-0.008368813	0.014013268	0.550369586	0.999226252
773	ec6P22	eySDL4	Number of treatments/medications taken	exposure	Inverse variance weighted	0.005892692	0.040027374	0.8829611	0.999226252
774	ec6P22	lOycqD	Sleep duration	exposure	Inverse variance weighted	-0.000869052	0.010056578	0.931135477	0.999226252
775	ec6P22	JavENe	Mean time to correctly identify matches	exposure	Inverse variance weighted	2.545362077	1.312290984	0.052424384	0.884376557
776	ec6P22	6a9jWR	Pace-maker	exposure	Inverse variance weighted	7.64E-05	0.000539837	0.887450383	0.999226252

## Sheet: Supplement Table 4
Test for heterogeneity of MR-pheWAS results
id.exposure	id.outcome	outcome	exposure	method	Q	Q_df	Q_pval
ec6P22	fftBMO	J40-J47 Chronic lower respiratory diseases	exposure	MR Egger	0.608055721	1	0.435520806
ec6P22	fftBMO	J40-J47 Chronic lower respiratory diseases	exposure	Inverse variance weighted	1.406226423	2	0.495041733
ec6P22	rZmIvp	G25 Other extrapyramidal and movement disorders	exposure	MR Egger	0.188710938	1	0.663991665
ec6P22	rZmIvp	G25 Other extrapyramidal and movement disorders	exposure	Inverse variance weighted	3.143602838	2	0.207670743
ec6P22	H0VqQv	G20 Parkinson's disease	exposure	MR Egger	1.166484446	1	0.280124771
ec6P22	H0VqQv	G20 Parkinson's disease	exposure	Inverse variance weighted	3.223988463	2	0.199489389
ec6P22	9pUyam	L72 Follicular cysts of skin and subcutaneous tissue	exposure	MR Egger	3.508419271	1	0.061057686
ec6P22	9pUyam	L72 Follicular cysts of skin and subcutaneous tissue	exposure	Inverse variance weighted	3.789635834	2	0.150345708
ec6P22	XErCEn	oesophageal disorder	exposure	MR Egger	1.178385516	1	0.277684918
ec6P22	XErCEn	oesophageal disorder	exposure	Inverse variance weighted	3.319051791	2	0.190229147
ec6P22	nmCPk2	bacterial infection	exposure	MR Egger	0.29257833	1	0.588572993
ec6P22	nmCPk2	bacterial infection	exposure	Inverse variance weighted	0.946758355	2	0.622893839
ec6P22	jRQU28	psychological/psychiatric problem	exposure	MR Egger	0.019790896	1	0.888122651
ec6P22	jRQU28	psychological/psychiatric problem	exposure	Inverse variance weighted	0.646722366	2	0.723712415
ec6P22	4dkJmp	J34 Other disorders of nose and nasal sinuses	exposure	MR Egger	0.685969719	1	0.407538621
ec6P22	4dkJmp	J34 Other disorders of nose and nasal sinuses	exposure	Inverse variance weighted	0.767349133	2	0.681353126
ec6P22	6BIfKi	H15-H22 Disorders of sclera, cornea, iris and ciliary body	exposure	MR Egger	1.108929837	1	0.292314697
ec6P22	6BIfKi	H15-H22 Disorders of sclera, cornea, iris and ciliary body	exposure	Inverse variance weighted	2.137327813	2	0.343467115
ec6P22	52i8Lt	O26 Maternal care for other conditions predominantly related to pregnancy	exposure	MR Egger	0.54028369	1	0.46231518
ec6P22	52i8Lt	O26 Maternal care for other conditions predominantly related to pregnancy	exposure	Inverse variance weighted	1.01683675	2	0.601446089
ec6P22	yPDS6s	O20 Haemorrhage in early pregnancy	exposure	MR Egger	0.766377302	1	0.381340101
ec6P22	yPDS6s	O20 Haemorrhage in early pregnancy	exposure	Inverse variance weighted	0.836798958	2	0.658099279
ec6P22	4c40sm	heart valve problem/heart murmur	exposure	MR Egger	0.331103103	1	0.565010262
ec6P22	4c40sm	heart valve problem/heart murmur	exposure	Inverse variance weighted	1.931568125	2	0.380684602
ec6P22	L2iajB	O94-O99 Other obstetric conditions, not elsewhere classified	exposure	MR Egger	2.018622291	1	0.155380063
ec6P22	L2iajB	O94-O99 Other obstetric conditions, not elsewhere classified	exposure	Inverse variance weighted	3.375181448	2	0.184964618
ec6P22	UX8ecN	other fractures	exposure	MR Egger	0.118738259	1	0.730406999
ec6P22	UX8ecN	other fractures	exposure	Inverse variance weighted	0.516157462	2	0.772534407
ec6P22	YlLUme	glaucoma	exposure	MR Egger	3.027416461	1	0.081868279
ec6P22	YlLUme	glaucoma	exposure	Inverse variance weighted	5.462438562	2	0.065139818
ec6P22	Y6KsSw	O20-O29 Other maternal disorders predominantly related to pregnancy	exposure	MR Egger	1.91868839	1	0.166001324
ec6P22	Y6KsSw	O20-O29 Other maternal disorders predominantly related to pregnancy	exposure	Inverse variance weighted	1.932475401	2	0.380511948
ec6P22	XpNPw8	A30-A49 Other bacterial diseases	exposure	MR Egger	0.792135026	1	0.37345532
ec6P22	XpNPw8	A30-A49 Other bacterial diseases	exposure	Inverse variance weighted	1.039791963	2	0.594582392
ec6P22	M7pysJ	K44 Diaphragmatic hernia	exposure	MR Egger	1.349567321	1	0.245353773
ec6P22	M7pysJ	K44 Diaphragmatic hernia	exposure	Inverse variance weighted	2.016915802	2	0.364781075
ec6P22	WA1KKr	K40 Inguinal hernia	exposure	MR Egger	6.274234382	1	0.012250604
ec6P22	WA1KKr	K40 Inguinal hernia	exposure	Inverse variance weighted	6.380215676	2	0.041167431
ec6P22	1cNy9s	K41 Femoral hernia	exposure	MR Egger	2.617983931	1	0.105658606
ec6P22	1cNy9s	K41 Femoral hernia	exposure	Inverse variance weighted	3.458922239	2	0.177379971
ec6P22	v0x8cE	K42 Umbilical hernia	exposure	MR Egger	0.390345532	1	0.532117831
ec6P22	v0x8cE	K42 Umbilical hernia	exposure	Inverse variance weighted	0.396449674	2	0.820185424
ec6P22	xYiO8k	K43 Ventral hernia	exposure	MR Egger	0.077019912	1	0.781377307
ec6P22	xYiO8k	K43 Ventral hernia	exposure	Inverse variance weighted	0.077041363	2	0.962211804
ec6P22	qC8p6P	G51 Facial nerve disorders	exposure	MR Egger	0.561775744	1	0.453545652
ec6P22	qC8p6P	G51 Facial nerve disorders	exposure	Inverse variance weighted	1.012850779	2	0.602645958
ec6P22	ZPUqwD	G57 Mononeuropathies of lower limb	exposure	MR Egger	0.106445228	1	0.744228066
ec6P22	ZPUqwD	G57 Mononeuropathies of lower limb	exposure	Inverse variance weighted	0.846188573	2	0.655016871
ec6P22	AlYJyK	G56 Mononeuropathies of upper limb	exposure	MR Egger	0.001129248	1	0.973192708
ec6P22	AlYJyK	G56 Mononeuropathies of upper limb	exposure	Inverse variance weighted	0.648370851	2	0.723116146
ec6P22	PrTfTN	G55 Nerve root and plexus compressions in diseases classified elsewhere	exposure	MR Egger	0.019343759	1	0.889385476
ec6P22	PrTfTN	G55 Nerve root and plexus compressions in diseases classified elsewhere	exposure	Inverse variance weighted	0.230870238	2	0.890978378
ec6P22	rPK4ZT	gastric/stomach ulcers	exposure	MR Egger	0.240013441	1	0.624196407
ec6P22	rPK4ZT	gastric/stomach ulcers	exposure	Inverse variance weighted	0.255489811	2	0.880077854
ec6P22	QELVIv	E66 Obesity	exposure	MR Egger	0.56621401	1	0.451767302
ec6P22	QELVIv	E66 Obesity	exposure	Inverse variance weighted	1.184017669	2	0.553214851
ec6P22	eKhsAa	M05-M14 Inflammatory polyarthropathies	exposure	MR Egger	6.023219591	1	0.014118867
ec6P22	eKhsAa	M05-M14 Inflammatory polyarthropathies	exposure	Inverse variance weighted	6.32435211	2	0.042333521
ec6P22	wtpj68	mumps / epidemic parotitis	exposure	MR Egger	3.663913288	1	0.055602892
ec6P22	wtpj68	mumps / epidemic parotitis	exposure	Inverse variance weighted	4.300153355	2	0.116475226
ec6P22	cfnYuL	other renal/kidney problem	exposure	MR Egger	0.198940394	1	0.655577492
ec6P22	cfnYuL	other renal/kidney problem	exposure	Inverse variance weighted	1.63344594	2	0.44187733
ec6P22	F47Lr6	G40-G47 Episodic and paroxysmal disorders	exposure	MR Egger	2.871327401	1	0.090170471
ec6P22	F47Lr6	G40-G47 Episodic and paroxysmal disorders	exposure	Inverse variance weighted	3.262741046	2	0.195661232
ec6P22	JrTD9I	G00-G09 Inflammatory diseases of the central nervous system	exposure	MR Egger	0.218272678	1	0.640359214
ec6P22	JrTD9I	G00-G09 Inflammatory diseases of the central nervous system	exposure	Inverse variance weighted	3.527293972	2	0.171418561
ec6P22	QgJv6R	J22 Unspecified acute lower respiratory infection	exposure	MR Egger	0.86942078	1	0.351115711
ec6P22	QgJv6R	J22 Unspecified acute lower respiratory infection	exposure	Inverse variance weighted	1.391941487	2	0.49859021
ec6P22	tgeDX7	hypothyroidism/myxoedema	exposure	MR Egger	0.293169115	1	0.588196808
ec6P22	tgeDX7	hypothyroidism/myxoedema	exposure	Inverse variance weighted	0.876785368	2	0.645072424
ec6P22	XSCyDU	O10-O16 Oedema, proteinuria and hypertensive disorders in pregnancy, childbirth and the puerperium	exposure	MR Egger	0.387985132	1	0.533360408
ec6P22	XSCyDU	O10-O16 Oedema, proteinuria and hypertensive disorders in pregnancy, childbirth and the puerperium	exposure	Inverse variance weighted	0.613110692	2	0.735977784
ec6P22	gc8uPP	D73 Diseases of spleen	exposure	MR Egger	1.485513433	1	0.222913883
ec6P22	gc8uPP	D73 Diseases of spleen	exposure	Inverse variance weighted	1.48689502	2	0.475471893
ec6P22	lvst10	D70 Agranulocytosis	exposure	MR Egger	0.098899016	1	0.75315488
ec6P22	lvst10	D70 Agranulocytosis	exposure	Inverse variance weighted	0.288646822	2	0.865607756
ec6P22	8ZWf0D	B25-B34 Other viral diseases	exposure	MR Egger	0.620825164	1	0.430740815
ec6P22	8ZWf0D	B25-B34 Other viral diseases	exposure	Inverse variance weighted	0.857959057	2	0.65117326
ec6P22	vUp7eC	epilepsy	exposure	MR Egger	0.551926217	1	0.457531709
ec6P22	vUp7eC	epilepsy	exposure	Inverse variance weighted	0.815265689	2	0.665223074
ec6P22	8qlNu7	D75 Other diseases of blood and blood-forming organs	exposure	MR Egger	0.311810383	1	0.576571381
ec6P22	8qlNu7	D75 Other diseases of blood and blood-forming organs	exposure	Inverse variance weighted	0.351922715	2	0.83865039
ec6P22	dbnJAf	N92 Excessive, frequent and irregular menstruation	exposure	MR Egger	0.186126954	1	0.666159861
ec6P22	dbnJAf	N92 Excessive, frequent and irregular menstruation	exposure	Inverse variance weighted	0.211910927	2	0.899464706
ec6P22	4na8Fo	N93 Other abnormal uterine and vaginal bleeding	exposure	MR Egger	1.173029482	1	0.278779637
ec6P22	4na8Fo	N93 Other abnormal uterine and vaginal bleeding	exposure	Inverse variance weighted	1.687967326	2	0.429994155
ec6P22	DyRwMq	N90 Other noninflammatory disorders of vulva and perineum	exposure	MR Egger	0.188551985	1	0.66412453
ec6P22	DyRwMq	N90 Other noninflammatory disorders of vulva and perineum	exposure	Inverse variance weighted	0.518957677	2	0.771453533
ec6P22	srXFVZ	N97 Female infertility	exposure	MR Egger	1.654238483	1	0.198383031
ec6P22	srXFVZ	N97 Female infertility	exposure	Inverse variance weighted	2.460845864	2	0.292168984
ec6P22	gYbkxu	N94 Pain and other conditions associated with female genital organs and menstrual cycle	exposure	MR Egger	0.318045074	1	0.572784859
ec6P22	gYbkxu	N94 Pain and other conditions associated with female genital organs and menstrual cycle	exposure	Inverse variance weighted	2.518518013	2	0.28386429
ec6P22	WNizlN	N95 Menopausal and other perimenopausal disorders	exposure	MR Egger	5.771532409	1	0.016287826
ec6P22	WNizlN	N95 Menopausal and other perimenopausal disorders	exposure	Inverse variance weighted	7.051752303	2	0.029426014
ec6P22	PiKpxj	F05 Delirium, not induced by alcohol and other psychoactive substances	exposure	MR Egger	1.263521145	1	0.260985637
ec6P22	PiKpxj	F05 Delirium, not induced by alcohol and other psychoactive substances	exposure	Inverse variance weighted	2.254175815	2	0.32397533
ec6P22	htl2c2	D51 Vitamin B12 deficiency anaemia	exposure	MR Egger	4.330847644	1	0.037427603
ec6P22	htl2c2	D51 Vitamin B12 deficiency anaemia	exposure	Inverse variance weighted	6.010651128	2	0.049522629
ec6P22	CA9MKC	hiatus hernia	exposure	MR Egger	0.623278957	1	0.429831408
ec6P22	CA9MKC	hiatus hernia	exposure	Inverse variance weighted	1.138959812	2	0.565819642
ec6P22	i37iLE	L20-L30 Dermatitis and eczema	exposure	MR Egger	0.342893944	1	0.558163527
ec6P22	i37iLE	L20-L30 Dermatitis and eczema	exposure	Inverse variance weighted	0.97223113	2	0.615010729
ec6P22	1RaJZB	eczema/dermatitis	exposure	MR Egger	0.105411057	1	0.745430319
ec6P22	1RaJZB	eczema/dermatitis	exposure	Inverse variance weighted	0.174895507	2	0.916266742
ec6P22	tkWpyz	other neurological problem	exposure	MR Egger	3.970757498	1	0.046296941
ec6P22	tkWpyz	other neurological problem	exposure	Inverse variance weighted	10.25800492	2	0.005922465
ec6P22	CfSg93	M70-M79 Other soft tissue disorders	exposure	MR Egger	1.385087707	1	0.239236423
ec6P22	CfSg93	M70-M79 Other soft tissue disorders	exposure	Inverse variance weighted	2.041794788	2	0.36027149
ec6P22	tnnPxj	gastritis/gastric erosions	exposure	MR Egger	0.832023768	1	0.361687987
ec6P22	tnnPxj	gastritis/gastric erosions	exposure	Inverse variance weighted	1.515823706	2	0.468644004
ec6P22	aanbSD	I51 Complications and ill-defined descriptions of heart disease	exposure	MR Egger	0.027937722	1	0.867255321
ec6P22	aanbSD	I51 Complications and ill-defined descriptions of heart disease	exposure	Inverse variance weighted	0.134768476	2	0.934835933
ec6P22	5NlRhD	I50 Heart failure	exposure	MR Egger	0.885244023	1	0.346769395
ec6P22	5NlRhD	I50 Heart failure	exposure	Inverse variance weighted	0.893623752	2	0.639664233
ec6P22	gUWlha	N03 Chronic nephritic syndrome	exposure	MR Egger	0.391684594	1	0.531415234
ec6P22	gUWlha	N03 Chronic nephritic syndrome	exposure	Inverse variance weighted	2.76727581	2	0.250664997
ec6P22	DClSxt	N02 Recurrent and persistent haematuria	exposure	MR Egger	0.777212624	1	0.377994976
ec6P22	DClSxt	N02 Recurrent and persistent haematuria	exposure	Inverse variance weighted	0.885270974	2	0.642341306
ec6P22	j6jttz	H18 Other disorders of cornea	exposure	MR Egger	6.035471387	1	0.014021206
ec6P22	j6jttz	H18 Other disorders of cornea	exposure	Inverse variance weighted	6.127602916	2	0.046709792
ec6P22	hgW41I	C43 Malignant melanoma of skin	exposure	MR Egger	0.182361309	1	0.669351773
ec6P22	hgW41I	C43 Malignant melanoma of skin	exposure	Inverse variance weighted	0.61259525	2	0.736167485
ec6P22	I1oUlt	M24 Other specific joint derangements	exposure	MR Egger	3.579273151	1	0.058504745
ec6P22	I1oUlt	M24 Other specific joint derangements	exposure	Inverse variance weighted	3.583678538	2	0.166653367
ec6P22	kBBfst	H11 Other disorders of conjunctiva	exposure	MR Egger	0.038111705	1	0.845219005
ec6P22	kBBfst	H11 Other disorders of conjunctiva	exposure	Inverse variance weighted	0.043771953	2	0.978351784
ec6P22	HZV7SE	M20 Acquired deformities of fingers and toes	exposure	MR Egger	0.120446237	1	0.728551012
ec6P22	HZV7SE	M20 Acquired deformities of fingers and toes	exposure	Inverse variance weighted	0.288615929	2	0.865621126
ec6P22	3F4rcz	M21 Other acquired deformities of limbs	exposure	MR Egger	0.113228667	1	0.736497866
ec6P22	3F4rcz	M21 Other acquired deformities of limbs	exposure	Inverse variance weighted	0.37087298	2	0.830741594
ec6P22	u2TbAR	M22 Disorders of patella	exposure	MR Egger	0.290324408	1	0.590012717
ec6P22	u2TbAR	M22 Disorders of patella	exposure	Inverse variance weighted	0.312284131	2	0.855437654
ec6P22	a3wkrz	M23 Internal derangement of knee	exposure	MR Egger	0.422964277	1	0.515461622
ec6P22	a3wkrz	M23 Internal derangement of knee	exposure	Inverse variance weighted	2.188593359	2	0.334774978
ec6P22	t76yw1	D65-D69 Coagulation defects, purpura and other haemorrhagic conditions	exposure	MR Egger	1.027427569	1	0.310763624
ec6P22	t76yw1	D65-D69 Coagulation defects, purpura and other haemorrhagic conditions	exposure	Inverse variance weighted	2.279115683	2	0.319960464
ec6P22	ijLoq0	kidney stone/ureter stone/bladder stone	exposure	MR Egger	1.681956217	1	0.19466472
ec6P22	ijLoq0	kidney stone/ureter stone/bladder stone	exposure	Inverse variance weighted	2.969686093	2	0.226537894
ec6P22	jEAQto	carpal tunnel syndrome	exposure	MR Egger	0.052738315	1	0.818365116
ec6P22	jEAQto	carpal tunnel syndrome	exposure	Inverse variance weighted	0.49400441	2	0.781138971
ec6P22	s1ZUlj	breast disease (not cancer)	exposure	MR Egger	0.000830054	1	0.977015604
ec6P22	s1ZUlj	breast disease (not cancer)	exposure	Inverse variance weighted	0.757125105	2	0.684845131
ec6P22	Kq6ouj	D86 Sarcoidosis	exposure	MR Egger	0.048720185	1	0.8253054
ec6P22	Kq6ouj	D86 Sarcoidosis	exposure	Inverse variance weighted	0.065910331	2	0.96758194
ec6P22	NzxI1D	O60-O75 Complications of labour and delivery	exposure	MR Egger	1.861705711	1	0.172428066
ec6P22	NzxI1D	O60-O75 Complications of labour and delivery	exposure	Inverse variance weighted	4.36638864	2	0.112681016
ec6P22	TIOxNI	gynaecological disorder (not cancer)	exposure	MR Egger	0.155711017	1	0.693136376
ec6P22	TIOxNI	gynaecological disorder (not cancer)	exposure	Inverse variance weighted	0.215013241	2	0.898070577
ec6P22	JBIyh8	E50-E64 Other nutritional deficiencies	exposure	MR Egger	0.631878909	1	0.426666954
ec6P22	JBIyh8	E50-E64 Other nutritional deficiencies	exposure	Inverse variance weighted	0.710011088	2	0.701169556
ec6P22	FKlCLC	J95-J99 Other diseases of the respiratory system	exposure	MR Egger	0.808198122	1	0.368653513
ec6P22	FKlCLC	J95-J99 Other diseases of the respiratory system	exposure	Inverse variance weighted	1.792583514	2	0.408080118
ec6P22	ur4nKE	depression	exposure	MR Egger	0.022496409	1	0.880774059
ec6P22	ur4nKE	depression	exposure	Inverse variance weighted	0.578915952	2	0.748669254
ec6P22	PAS85L	K90-K93 Other diseases of the digestive system	exposure	MR Egger	0.17549998	1	0.675269355
ec6P22	PAS85L	K90-K93 Other diseases of the digestive system	exposure	Inverse variance weighted	0.431598571	2	0.805897041
ec6P22	ECrLIK	E05 Thyrotoxicosis [hyperthyroidism]	exposure	MR Egger	0.115831487	1	0.733600308
ec6P22	ECrLIK	E05 Thyrotoxicosis [hyperthyroidism]	exposure	Inverse variance weighted	0.732599998	2	0.693294782
ec6P22	I8HgfD	pleurisy	exposure	MR Egger	0.458116077	1	0.498505746
ec6P22	I8HgfD	pleurisy	exposure	Inverse variance weighted	1.231860253	2	0.540138265
ec6P22	Z6QF73	K35 Acute appendicitis	exposure	MR Egger	0.45621595	1	0.499397784
ec6P22	Z6QF73	K35 Acute appendicitis	exposure	Inverse variance weighted	8.14368582	2	0.017045945
ec6P22	GosYDt	gestational hypertension/pre-eclampsia	exposure	MR Egger	9.220815552	1	0.002392789
ec6P22	GosYDt	gestational hypertension/pre-eclampsia	exposure	Inverse variance weighted	11.09728509	2	0.003892738
ec6P22	ThtXfx	B98 Other specified infectious agents as the cause of diseases classified to other chapters	exposure	MR Egger	1.111808527	1	0.291689152
ec6P22	ThtXfx	B98 Other specified infectious agents as the cause of diseases classified to other chapters	exposure	Inverse variance weighted	1.125127283	2	0.569746564
ec6P22	b90YEg	B96 Other bacterial agents as the cause of diseases classified to other chapters	exposure	MR Egger	7.789119666	1	0.00525618
ec6P22	b90YEg	B96 Other bacterial agents as the cause of diseases classified to other chapters	exposure	Inverse variance weighted	8.238737354	2	0.016254773
ec6P22	NXsTRw	B97 Viral agents as the cause of diseases classified to other chapters	exposure	MR Egger	0.027398	1	0.868532023
ec6P22	NXsTRw	B97 Viral agents as the cause of diseases classified to other chapters	exposure	Inverse variance weighted	0.033792748	2	0.983245569
ec6P22	M3wQbN	B95 Streptococcus and staphylococcus as the cause of diseases classified to other chapters	exposure	MR Egger	1.261376825	1	0.261390637
ec6P22	M3wQbN	B95 Streptococcus and staphylococcus as the cause of diseases classified to other chapters	exposure	Inverse variance weighted	1.647673096	2	0.438745155
ec6P22	wSr7QU	L00-L08 Infections of the skin and subcutaneous tissue	exposure	MR Egger	0.915271577	1	0.338719572
ec6P22	wSr7QU	L00-L08 Infections of the skin and subcutaneous tissue	exposure	Inverse variance weighted	1.493085837	2	0.474002388
ec6P22	VYMGep	D37-D48 Neoplasms of uncertain or unknown behaviour	exposure	MR Egger	0.397565081	1	0.528349437
ec6P22	VYMGep	D37-D48 Neoplasms of uncertain or unknown behaviour	exposure	Inverse variance weighted	0.491607591	2	0.782075657
ec6P22	8pcDFy	cerebrovascular disease	exposure	MR Egger	1.96252809	1	0.161243202
ec6P22	8pcDFy	cerebrovascular disease	exposure	Inverse variance weighted	2.504004603	2	0.285931702
ec6P22	3uxFIo	K20-K31 Diseases of oesophagus, stomach and duodenum	exposure	MR Egger	0.591851269	1	0.441704136
ec6P22	3uxFIo	K20-K31 Diseases of oesophagus, stomach and duodenum	exposure	Inverse variance weighted	2.170089045	2	0.337886742
ec6P22	GlBhGX	F10 Mental and behavioural disorders due to use of alcohol	exposure	MR Egger	0.083784579	1	0.772232707
ec6P22	GlBhGX	F10 Mental and behavioural disorders due to use of alcohol	exposure	Inverse variance weighted	0.20849734	2	0.901001218
ec6P22	tBbJH9	I69 Sequelae of cerebrovascular disease	exposure	MR Egger	0.580097111	1	0.446274259
ec6P22	tBbJH9	I69 Sequelae of cerebrovascular disease	exposure	Inverse variance weighted	0.788118161	2	0.674314216
ec6P22	BfDMoh	N30-N39 Other diseases of urinary system	exposure	MR Egger	0.00042742	1	0.983505599
ec6P22	BfDMoh	N30-N39 Other diseases of urinary system	exposure	Inverse variance weighted	0.012725026	2	0.993657685
ec6P22	qzIqEf	H25-H28 Disorders of lens	exposure	MR Egger	0.719836077	1	0.396197684
ec6P22	qzIqEf	H25-H28 Disorders of lens	exposure	Inverse variance weighted	1.141913644	2	0.56498459
ec6P22	nnDA99	disc problem	exposure	MR Egger	1.182844503	1	0.276777671
ec6P22	nnDA99	disc problem	exposure	Inverse variance weighted	2.254820628	2	0.323870895
ec6P22	TQ8OfG	mania/bipolar disorder/manic depression	exposure	MR Egger	0.326324771	1	0.567831252
ec6P22	TQ8OfG	mania/bipolar disorder/manic depression	exposure	Inverse variance weighted	2.578449098	2	0.275484325
ec6P22	GF1fMN	I74 Arterial embolism and thrombosis	exposure	MR Egger	6.625987828	1	0.010050139
ec6P22	GF1fMN	I74 Arterial embolism and thrombosis	exposure	Inverse variance weighted	6.664794897	2	0.035707396
ec6P22	UbSQF9	I72 Other aneurysm	exposure	MR Egger	0.778846684	1	0.377494097
ec6P22	UbSQF9	I72 Other aneurysm	exposure	Inverse variance weighted	0.809455808	2	0.667158317
ec6P22	VAnHPs	L43 Lichen planus	exposure	MR Egger	0.028581598	1	0.865748716
ec6P22	VAnHPs	L43 Lichen planus	exposure	Inverse variance weighted	2.506648373	2	0.285553983
ec6P22	uuWKUg	angina	exposure	MR Egger	0.363174353	1	0.546748545
ec6P22	uuWKUg	angina	exposure	Inverse variance weighted	0.432053806	2	0.805713625
ec6P22	rv07oO	E27 Other disorders of adrenal gland	exposure	MR Egger	4.114766243	1	0.0425104
ec6P22	rv07oO	E27 Other disorders of adrenal gland	exposure	Inverse variance weighted	4.14289322	2	0.126003372
ec6P22	ad34Do	A00-A09 Intestinal infectious diseases	exposure	MR Egger	1.951838316	1	0.162388892
ec6P22	ad34Do	A00-A09 Intestinal infectious diseases	exposure	Inverse variance weighted	2.006235007	2	0.366734361
ec6P22	3LHuY5	E21 Hyperparathyroidism and other disorders of parathyroid gland	exposure	MR Egger	0.048788584	1	0.825184795
ec6P22	3LHuY5	E21 Hyperparathyroidism and other disorders of parathyroid gland	exposure	Inverse variance weighted	1.048874173	2	0.591888453
ec6P22	2ZJ50b	measles / morbillivirus	exposure	MR Egger	3.47670304	1	0.062238626
ec6P22	2ZJ50b	measles / morbillivirus	exposure	Inverse variance weighted	3.480824089	2	0.175448093
ec6P22	UTWWQl	O80 Single spontaneous delivery	exposure	MR Egger	0.722018486	1	0.395482606
ec6P22	UTWWQl	O80 Single spontaneous delivery	exposure	Inverse variance weighted	0.723480873	2	0.696463121
ec6P22	gpk0ap	O82 Single delivery by Caesarean section	exposure	MR Egger	0.18259102	1	0.66915595
ec6P22	gpk0ap	O82 Single delivery by Caesarean section	exposure	Inverse variance weighted	3.148173624	2	0.207196676
ec6P22	urUYbb	H49-H52 Disorders of ocular muscles, binocular movement, accommodation and refraction	exposure	MR Egger	2.059363898	1	0.151273307
ec6P22	urUYbb	H49-H52 Disorders of ocular muscles, binocular movement, accommodation and refraction	exposure	Inverse variance weighted	2.666529379	2	0.263615233
ec6P22	DXnsYQ	G20-G26 Extrapyramidal and movement disorders	exposure	MR Egger	0.563403273	1	0.452892253
ec6P22	DXnsYQ	G20-G26 Extrapyramidal and movement disorders	exposure	Inverse variance weighted	4.2432608	2	0.119836088
ec6P22	zfp4hw	urinary tract infection/kidney infection	exposure	MR Egger	0.638228738	1	0.424352925
ec6P22	zfp4hw	urinary tract infection/kidney infection	exposure	Inverse variance weighted	1.351554788	2	0.508760759
ec6P22	0IkxLK	O16 Unspecified maternal hypertension	exposure	MR Egger	1.669985555	1	0.196260469
ec6P22	0IkxLK	O16 Unspecified maternal hypertension	exposure	Inverse variance weighted	1.682348211	2	0.431203947
ec6P22	bzdiOK	other respiratory problems	exposure	MR Egger	0.46806782	1	0.493877407
ec6P22	bzdiOK	other respiratory problems	exposure	Inverse variance weighted	0.853402466	2	0.652658516
ec6P22	yo9XmR	M91-M94 Chondropathies	exposure	MR Egger	0.73209876	1	0.392203743
ec6P22	yo9XmR	M91-M94 Chondropathies	exposure	Inverse variance weighted	0.832906501	2	0.659381338
ec6P22	QkXkap	appendicitis	exposure	MR Egger	0.474292276	1	0.49101912
ec6P22	QkXkap	appendicitis	exposure	Inverse variance weighted	1.356291127	2	0.507557353
ec6P22	4amVmH	D50-D53 Nutritional anaemias	exposure	MR Egger	0.99204371	1	0.319243386
ec6P22	4amVmH	D50-D53 Nutritional anaemias	exposure	Inverse variance weighted	1.159209851	2	0.560119612
ec6P22	Fxq8lc	K00-K14 Diseases of oral cavity, salivary glands and jaws	exposure	MR Egger	0.6486474	1	0.420596685
ec6P22	Fxq8lc	K00-K14 Diseases of oral cavity, salivary glands and jaws	exposure	Inverse variance weighted	0.717505224	2	0.698547142
ec6P22	bLkWhS	L30 Other dermatitis	exposure	MR Egger	0.926942586	1	0.335658654
ec6P22	bLkWhS	L30 Other dermatitis	exposure	Inverse variance weighted	2.934598439	2	0.230547303
ec6P22	sdtnM0	M60-M63 Disorders of muscles	exposure	MR Egger	3.365786416	1	0.066563796
ec6P22	sdtnM0	M60-M63 Disorders of muscles	exposure	Inverse variance weighted	3.588271067	2	0.166271126
ec6P22	Fkvxd9	allergy/hypersensitivity/anaphylaxis	exposure	MR Egger	0.303409996	1	0.581752515
ec6P22	Fkvxd9	allergy/hypersensitivity/anaphylaxis	exposure	Inverse variance weighted	1.842109394	2	0.398098946
ec6P22	2tYOUS	F41 Other anxiety disorders	exposure	MR Egger	6.097424924	1	0.013537902
ec6P22	2tYOUS	F41 Other anxiety disorders	exposure	Inverse variance weighted	6.962034093	2	0.030776094
ec6P22	FENLqk	F40 Phobic anxiety disorders	exposure	MR Egger	0.65149671	1	0.419578074
ec6P22	FENLqk	F40 Phobic anxiety disorders	exposure	Inverse variance weighted	2.73409748	2	0.254858003
ec6P22	CEGLYz	F43 Reaction to severe stress, and adjustment disorders	exposure	MR Egger	1.265418974	1	0.26062784
ec6P22	CEGLYz	F43 Reaction to severe stress, and adjustment disorders	exposure	Inverse variance weighted	1.67153442	2	0.433541736
ec6P22	BL8tKQ	K31 Other diseases of stomach and duodenum	exposure	MR Egger	0.810991923	1	0.367827151
ec6P22	BL8tKQ	K31 Other diseases of stomach and duodenum	exposure	Inverse variance weighted	0.814170804	2	0.665587346
ec6P22	15C7ow	K30 Dyspepsia	exposure	MR Egger	0.029410536	1	0.863834559
ec6P22	15C7ow	K30 Dyspepsia	exposure	Inverse variance weighted	4.227413839	2	0.120789379
ec6P22	zjd5w1	M48 Other spondylopathies	exposure	MR Egger	0.056566839	1	0.812006867
ec6P22	zjd5w1	M48 Other spondylopathies	exposure	Inverse variance weighted	0.319581419	2	0.852322153
ec6P22	zu2ZfS	other abdominal problem	exposure	MR Egger	1.78E-07	1	0.999663686
ec6P22	zu2ZfS	other abdominal problem	exposure	Inverse variance weighted	3.099110764	2	0.212342364
ec6P22	8VowPU	N48 Other disorders of penis	exposure	MR Egger	0.209569473	1	0.647105056
ec6P22	8VowPU	N48 Other disorders of penis	exposure	Inverse variance weighted	0.900226788	2	0.637555852
ec6P22	v55cuU	allergy or anaphylactic reaction to food	exposure	MR Egger	0.144596882	1	0.703753191
ec6P22	v55cuU	allergy or anaphylactic reaction to food	exposure	Inverse variance weighted	0.598158972	2	0.741500468
ec6P22	QIl95s	N41 Inflammatory diseases of prostate	exposure	MR Egger	0.010340424	1	0.919004426
ec6P22	QIl95s	N41 Inflammatory diseases of prostate	exposure	Inverse variance weighted	8.945761013	2	0.011414389
ec6P22	hmmcFJ	N40 Hyperplasia of prostate	exposure	MR Egger	1.02063078	1	0.312369433
ec6P22	hmmcFJ	N40 Hyperplasia of prostate	exposure	Inverse variance weighted	4.752399253	2	0.092902973
ec6P22	SL8YTg	N43 Hydrocele and spermatocele	exposure	MR Egger	0.078427649	1	0.779439629
ec6P22	SL8YTg	N43 Hydrocele and spermatocele	exposure	Inverse variance weighted	0.235993509	2	0.888698937
ec6P22	r6K3vD	N42 Other disorders of prostate	exposure	MR Egger	0.564748725	1	0.452353212
ec6P22	r6K3vD	N42 Other disorders of prostate	exposure	Inverse variance weighted	3.624915641	2	0.163252398
ec6P22	UvGVXq	N45 Orchitis and epididymitis	exposure	MR Egger	1.0858128	1	0.297400823
ec6P22	UvGVXq	N45 Orchitis and epididymitis	exposure	Inverse variance weighted	2.919275317	2	0.232320439
ec6P22	EZWRx6	N47 Redundant prepuce, phimosis and paraphimosis	exposure	MR Egger	0.350238072	1	0.553978394
ec6P22	EZWRx6	N47 Redundant prepuce, phimosis and paraphimosis	exposure	Inverse variance weighted	0.791869741	2	0.67305053
ec6P22	6cSv87	heart arrhythmia	exposure	MR Egger	0.013098329	1	0.908882718
ec6P22	6cSv87	heart arrhythmia	exposure	Inverse variance weighted	0.015417376	2	0.992320948
ec6P22	ViyFUj	K80 Cholelithiasis	exposure	MR Egger	3.730988976	1	0.05341176
ec6P22	ViyFUj	K80 Cholelithiasis	exposure	Inverse variance weighted	3.753905141	2	0.153055823
ec6P22	m8KpWn	B95-B98 Bacterial, viral and other infectious agents	exposure	MR Egger	3.505618982	1	0.061160987
ec6P22	m8KpWn	B95-B98 Bacterial, viral and other infectious agents	exposure	Inverse variance weighted	3.511974957	2	0.172736584
ec6P22	zkyyHi	K82 Other diseases of gallbladder	exposure	MR Egger	4.621894889	1	0.031566348
ec6P22	zkyyHi	K82 Other diseases of gallbladder	exposure	Inverse variance weighted	6.022658109	2	0.049226211
ec6P22	ISYZ5d	K83 Other diseases of biliary tract	exposure	MR Egger	0.407031888	1	0.523479859
ec6P22	ISYZ5d	K83 Other diseases of biliary tract	exposure	Inverse variance weighted	0.419630834	2	0.81073388
ec6P22	7ODRs4	K85 Acute pancreatitis	exposure	MR Egger	1.60204515	1	0.205613624
ec6P22	7ODRs4	K85 Acute pancreatitis	exposure	Inverse variance weighted	1.828574571	2	0.400802182
ec6P22	A7ZEbV	K86 Other diseases of pancreas	exposure	MR Egger	0.651148289	1	0.419702435
ec6P22	A7ZEbV	K86 Other diseases of pancreas	exposure	Inverse variance weighted	6.699429114	2	0.03509437
ec6P22	ufcXK1	sarcoidosis	exposure	MR Egger	0.535988938	1	0.464099811
ec6P22	ufcXK1	sarcoidosis	exposure	Inverse variance weighted	0.603302785	2	0.739595849
ec6P22	3wHJkC	ankylosing spondylitis	exposure	MR Egger	0.007146441	1	0.932629786
ec6P22	3wHJkC	ankylosing spondylitis	exposure	Inverse variance weighted	2.793073303	2	0.247452496
ec6P22	FINPQ0	K76 Other diseases of liver	exposure	MR Egger	0.064212216	1	0.799958127
ec6P22	FINPQ0	K76 Other diseases of liver	exposure	Inverse variance weighted	0.069721101	2	0.965740079
ec6P22	v7ZLbh	viral infection	exposure	MR Egger	1.022223692	1	0.311992123
ec6P22	v7ZLbh	viral infection	exposure	Inverse variance weighted	1.209382192	2	0.546243137
ec6P22	qrK5E9	vasculitis	exposure	MR Egger	1.558028723	1	0.211954087
ec6P22	qrK5E9	vasculitis	exposure	Inverse variance weighted	1.924969363	2	0.3819427
ec6P22	RR2hcv	cervical spondylosis	exposure	MR Egger	0.849966053	1	0.356561941
ec6P22	RR2hcv	cervical spondylosis	exposure	Inverse variance weighted	0.850003691	2	0.653768578
ec6P22	W1FB08	D41 Neoplasm of uncertain or unknown behaviour of urinary organs	exposure	MR Egger	0.056314815	1	0.8124183
ec6P22	W1FB08	D41 Neoplasm of uncertain or unknown behaviour of urinary organs	exposure	Inverse variance weighted	0.868151105	2	0.647863306
ec6P22	qUUMce	soft tissue inflammation	exposure	MR Egger	0.733267792	1	0.391826016
ec6P22	qUUMce	soft tissue inflammation	exposure	Inverse variance weighted	1.474648863	2	0.478392176
ec6P22	nfTdPX	A08 Viral and other specified intestinal infections	exposure	MR Egger	1.955084178	1	0.162040034
ec6P22	nfTdPX	A08 Viral and other specified intestinal infections	exposure	Inverse variance weighted	2.790284914	2	0.247797733
ec6P22	CQlkKF	A09 Diarrhoea and gastro-enteritis of presumed infectious origin	exposure	MR Egger	5.453631848	1	0.01952769
ec6P22	CQlkKF	A09 Diarrhoea and gastro-enteritis of presumed infectious origin	exposure	Inverse variance weighted	5.45640563	2	0.065336606
ec6P22	bopoX5	J20-J22 Other acute lower respiratory infections	exposure	MR Egger	1.170574313	1	0.279283266
ec6P22	bopoX5	J20-J22 Other acute lower respiratory infections	exposure	Inverse variance weighted	1.471778322	2	0.479079291
ec6P22	N7UZSX	essential hypertension	exposure	MR Egger	1.011228915	1	0.314608609
ec6P22	N7UZSX	essential hypertension	exposure	Inverse variance weighted	1.671780454	2	0.433488406
ec6P22	vvhiNJ	fracture head & neck	exposure	MR Egger	2.463354342	1	0.116529693
ec6P22	vvhiNJ	fracture head & neck	exposure	Inverse variance weighted	2.464147412	2	0.291687077
ec6P22	oDvkKC	A04 Other bacterial intestinal infections	exposure	MR Egger	0.064204179	1	0.79997038
ec6P22	oDvkKC	A04 Other bacterial intestinal infections	exposure	Inverse variance weighted	0.143089991	2	0.930954388
ec6P22	xJ3gQD	anal problem	exposure	MR Egger	4.590934468	1	0.032141486
ec6P22	xJ3gQD	anal problem	exposure	Inverse variance weighted	12.19673158	2	0.002246536
ec6P22	n2f870	colitis/not crohns or ulcerative colitis	exposure	MR Egger	0.03182111	1	0.858420845
ec6P22	n2f870	colitis/not crohns or ulcerative colitis	exposure	Inverse variance weighted	1.607048574	2	0.447748187
ec6P22	qsyBkW	ent disorder/not cancer	exposure	MR Egger	0.541368563	1	0.461866102
ec6P22	qsyBkW	ent disorder/not cancer	exposure	Inverse variance weighted	0.542871363	2	0.762284311
ec6P22	ozm5cl	I08 Multiple valve diseases	exposure	MR Egger	0.007471389	1	0.931118877
ec6P22	ozm5cl	I08 Multiple valve diseases	exposure	Inverse variance weighted	1.617622434	2	0.44538722
ec6P22	dACbOR	K65-K67 Diseases of peritoneum	exposure	MR Egger	1.760072645	1	0.184615455
ec6P22	dACbOR	K65-K67 Diseases of peritoneum	exposure	Inverse variance weighted	1.761351427	2	0.414502732
ec6P22	sTPybL	K55-K64 Other diseases of intestines	exposure	MR Egger	0.168050232	1	0.681850474
ec6P22	sTPybL	K55-K64 Other diseases of intestines	exposure	Inverse variance weighted	1.447391073	2	0.484956765
ec6P22	xbE3N1	sciatica	exposure	MR Egger	0.255781473	1	0.613033266
ec6P22	xbE3N1	sciatica	exposure	Inverse variance weighted	0.439822555	2	0.802590003
ec6P22	aBzzjk	M51 Other intervertebral disk disorders	exposure	MR Egger	0.02282892	1	0.879902811
ec6P22	aBzzjk	M51 Other intervertebral disk disorders	exposure	Inverse variance weighted	0.279828911	2	0.869432607
ec6P22	eJ51ve	M50 Cervical disk disorders	exposure	MR Egger	0.096904228	1	0.755576794
ec6P22	eJ51ve	M50 Cervical disk disorders	exposure	Inverse variance weighted	0.205153583	2	0.902508842
ec6P22	i2wsaA	M53 Other dorsopathies, not elsewhere classified	exposure	MR Egger	2.636137028	1	0.104457255
ec6P22	i2wsaA	M53 Other dorsopathies, not elsewhere classified	exposure	Inverse variance weighted	4.521560128	2	0.104269116
ec6P22	CI1OcL	duodenal ulcer	exposure	MR Egger	4.158227382	1	0.041432744
ec6P22	CI1OcL	duodenal ulcer	exposure	Inverse variance weighted	4.263683976	2	0.118618598
ec6P22	NGeulH	joint disorder	exposure	MR Egger	0.071949797	1	0.788518749
ec6P22	NGeulH	joint disorder	exposure	Inverse variance weighted	0.360115807	2	0.835221848
ec6P22	cbq5eR	C34 Malignant neoplasm of bronchus and lung	exposure	MR Egger	0.170223865	1	0.679912928
ec6P22	cbq5eR	C34 Malignant neoplasm of bronchus and lung	exposure	Inverse variance weighted	0.172857835	2	0.917200743
ec6P22	ejCuKC	H55-H59 Other disorders of eye and adnexa	exposure	MR Egger	0.08877161	1	0.765744646
ec6P22	ejCuKC	H55-H59 Other disorders of eye and adnexa	exposure	Inverse variance weighted	0.596579384	2	0.742086332
ec6P22	pKl10e	M07 Psoriatic and enteropathic arthropathies	exposure	MR Egger	0.275218538	1	0.599852421
ec6P22	pKl10e	M07 Psoriatic and enteropathic arthropathies	exposure	Inverse variance weighted	1.30400756	2	0.521000759
ec6P22	MJvUWh	bone disorder	exposure	MR Egger	0.010625993	1	0.917897526
ec6P22	MJvUWh	bone disorder	exposure	Inverse variance weighted	0.217446864	2	0.896978459
ec6P22	uFGaZG	H43-H45 Disorders of vitreous body and globe	exposure	MR Egger	0.148702267	1	0.699778616
ec6P22	uFGaZG	H43-H45 Disorders of vitreous body and globe	exposure	Inverse variance weighted	0.761322315	2	0.683409419
ec6P22	W3LBk9	H54 Blindness and low vision	exposure	MR Egger	0.550413171	1	0.458148922
ec6P22	W3LBk9	H54 Blindness and low vision	exposure	Inverse variance weighted	0.928420998	2	0.628631214
ec6P22	JZDEfs	haematology	exposure	MR Egger	2.300486269	1	0.129333503
ec6P22	JZDEfs	haematology	exposure	Inverse variance weighted	2.528626611	2	0.282433175
ec6P22	xu26Bc	L80-L99 Other disorders of the skin and subcutaneous tissue	exposure	MR Egger	0.029151518	1	0.864429658
ec6P22	xu26Bc	L80-L99 Other disorders of the skin and subcutaneous tissue	exposure	Inverse variance weighted	1.543243845	2	0.462262706
ec6P22	K8VUyt	H50 Other strabismus	exposure	MR Egger	3.869800047	1	0.049162378
ec6P22	K8VUyt	H50 Other strabismus	exposure	Inverse variance weighted	3.93654748	2	0.139697803
ec6P22	Nl4vCV	H52 Disorders of refraction and accommodation	exposure	MR Egger	0.188344654	1	0.664297933
ec6P22	Nl4vCV	H52 Disorders of refraction and accommodation	exposure	Inverse variance weighted	0.333541556	2	0.846393601
ec6P22	wqo9rm	H53 Visual disturbances	exposure	MR Egger	0.582386963	1	0.445378226
ec6P22	wqo9rm	H53 Visual disturbances	exposure	Inverse variance weighted	1.018504127	2	0.600944879
ec6P22	P2FYVY	I30-I52 Other forms of heart disease	exposure	MR Egger	0.168984054	1	0.681016293
ec6P22	P2FYVY	I30-I52 Other forms of heart disease	exposure	Inverse variance weighted	0.174388879	2	0.916498875
ec6P22	qxw5Y9	L08 Other local infections of skin and subcutaneous tissue	exposure	MR Egger	0.491000753	1	0.483481231
ec6P22	qxw5Y9	L08 Other local infections of skin and subcutaneous tissue	exposure	Inverse variance weighted	2.640752826	2	0.267034768
ec6P22	XKWJzG	H90-H95 Other disorders of ear	exposure	MR Egger	1.20283076	1	0.272756634
ec6P22	XKWJzG	H90-H95 Other disorders of ear	exposure	Inverse variance weighted	4.05615603	2	0.131588189
ec6P22	EuaCrl	L05 Pilonidal cyst	exposure	MR Egger	0.020607894	1	0.885852274
ec6P22	EuaCrl	L05 Pilonidal cyst	exposure	Inverse variance weighted	0.278164778	2	0.870156334
ec6P22	dVLztc	L03 Cellulitis	exposure	MR Egger	0.357082851	1	0.550130826
ec6P22	dVLztc	L03 Cellulitis	exposure	Inverse variance weighted	0.435491319	2	0.804329989
ec6P22	HLKnpV	J90-J94 Other diseases of pleura	exposure	MR Egger	1.554401839	1	0.212486785
ec6P22	HLKnpV	J90-J94 Other diseases of pleura	exposure	Inverse variance weighted	3.433294384	2	0.17966753
ec6P22	U1zPQZ	D70-D77 Other diseases of blood and blood-forming organs	exposure	MR Egger	0.34693834	1	0.555851399
ec6P22	U1zPQZ	D70-D77 Other diseases of blood and blood-forming organs	exposure	Inverse variance weighted	0.350223084	2	0.839363391
ec6P22	8BkI9S	rheumatic fever	exposure	MR Egger	0.038156598	1	0.845129025
ec6P22	8BkI9S	rheumatic fever	exposure	Inverse variance weighted	0.159002536	2	0.923576849
ec6P22	URrLC1	K81 Cholecystitis	exposure	MR Egger	1.230563565	1	0.267297466
ec6P22	URrLC1	K81 Cholecystitis	exposure	Inverse variance weighted	1.272815695	2	0.529189945
ec6P22	gfiwgA	liver/biliary/pancreas problem	exposure	MR Egger	3.293681303	1	0.069546931
ec6P22	gfiwgA	liver/biliary/pancreas problem	exposure	Inverse variance weighted	3.542802533	2	0.170094474
ec6P22	LV7FxF	J09-J18 Influenza and pneumonia	exposure	MR Egger	1.377413786	1	0.240542165
ec6P22	LV7FxF	J09-J18 Influenza and pneumonia	exposure	Inverse variance weighted	1.47171819	2	0.479093695
ec6P22	8Po0th	diabetic eye disease	exposure	MR Egger	0.525676685	1	0.468430164
ec6P22	8Po0th	diabetic eye disease	exposure	Inverse variance weighted	1.036190073	2	0.595654167
ec6P22	lvSKqQ	F00-F09 Organic, including symptomatic, mental disorders	exposure	MR Egger	1.003535475	1	0.316456536
ec6P22	lvSKqQ	F00-F09 Organic, including symptomatic, mental disorders	exposure	Inverse variance weighted	2.666811658	2	0.263578029
ec6P22	2DriOc	tuberculosis (tb)	exposure	MR Egger	0.100868501	1	0.750789878
ec6P22	2DriOc	tuberculosis (tb)	exposure	Inverse variance weighted	1.120860764	2	0.570963279
ec6P22	I1pxVb	eye/eyelid problem	exposure	MR Egger	0.02582537	1	0.872327532
ec6P22	I1pxVb	eye/eyelid problem	exposure	Inverse variance weighted	1.406510898	2	0.494971324
ec6P22	SnxF0X	peripheral vascular disease	exposure	MR Egger	1.664235716	1	0.197032395
ec6P22	SnxF0X	peripheral vascular disease	exposure	Inverse variance weighted	1.800045316	2	0.406560448
ec6P22	Utr3cm	J84 Other interstitial pulmonary diseases	exposure	MR Egger	1.09851799	1	0.294591574
ec6P22	Utr3cm	J84 Other interstitial pulmonary diseases	exposure	Inverse variance weighted	1.626418316	2	0.443432735
ec6P22	TbCGRC	G40 Epilepsy	exposure	MR Egger	1.7748948	1	0.182777467
ec6P22	TbCGRC	G40 Epilepsy	exposure	Inverse variance weighted	2.14314298	2	0.342469906
ec6P22	XXzO7I	G43 Migraine	exposure	MR Egger	1.134180061	1	0.286885477
ec6P22	XXzO7I	G43 Migraine	exposure	Inverse variance weighted	2.519736516	2	0.283691398
ec6P22	75d4Vr	G44 Other headache syndromes	exposure	MR Egger	0.025127739	1	0.874049179
ec6P22	75d4Vr	G44 Other headache syndromes	exposure	Inverse variance weighted	1.75784349	2	0.415230395
ec6P22	eE9bXH	G45 Transient cerebral ischaemic attacks and related syndromes	exposure	MR Egger	0.139597262	1	0.708681717
ec6P22	eE9bXH	G45 Transient cerebral ischaemic attacks and related syndromes	exposure	Inverse variance weighted	0.214501573	2	0.898300363
ec6P22	dE8ECA	G47 Sleep disorders	exposure	MR Egger	0.407318684	1	0.523333582
ec6P22	dE8ECA	G47 Sleep disorders	exposure	Inverse variance weighted	0.456810094	2	0.795801857
ec6P22	2NywII	L40-L45 Papulosquamous disorders	exposure	MR Egger	0.343186559	1	0.557995629
ec6P22	2NywII	L40-L45 Papulosquamous disorders	exposure	Inverse variance weighted	0.904604982	2	0.636161707
ec6P22	tJLMXz	E53 Deficiency of other B group vitamins	exposure	MR Egger	4.053395028	1	0.044082605
ec6P22	tJLMXz	E53 Deficiency of other B group vitamins	exposure	Inverse variance weighted	5.096554656	2	0.078216291
ec6P22	5EFBEk	B34 Viral infection of unspecified site	exposure	MR Egger	1.769218763	1	0.183478793
ec6P22	5EFBEk	B34 Viral infection of unspecified site	exposure	Inverse variance weighted	2.066774991	2	0.355799647
ec6P22	Qm19Hb	pancreatic disease	exposure	MR Egger	0.643545496	1	0.42242983
ec6P22	Qm19Hb	pancreatic disease	exposure	Inverse variance weighted	2.958026971	2	0.227862367
ec6P22	o0ngN8	B37 Candidiasis	exposure	MR Egger	6.542564652	1	0.01053234
ec6P22	o0ngN8	B37 Candidiasis	exposure	Inverse variance weighted	6.542685868	2	0.037955421
ec6P22	vDE45K	O48 Prolonged pregnancy	exposure	MR Egger	1.240574216	1	0.265360417
ec6P22	vDE45K	O48 Prolonged pregnancy	exposure	Inverse variance weighted	3.548985166	2	0.16956947
ec6P22	fggysz	J35 Chronic diseases of tonsils and adenoids	exposure	MR Egger	1.916213703	1	0.166274661
ec6P22	fggysz	J35 Chronic diseases of tonsils and adenoids	exposure	Inverse variance weighted	1.923988888	2	0.382129989
ec6P22	Tz9qXN	J30 Vasomotor and allergic rhinitis	exposure	MR Egger	0.051721523	1	0.820094321
ec6P22	Tz9qXN	J30 Vasomotor and allergic rhinitis	exposure	Inverse variance weighted	0.051998902	2	0.974335624
ec6P22	c2vrwX	J31 Chronic rhinitis, nasopharyngitis and pharyngitis	exposure	MR Egger	0.039932306	1	0.841612995
ec6P22	c2vrwX	J31 Chronic rhinitis, nasopharyngitis and pharyngitis	exposure	Inverse variance weighted	0.680610189	2	0.711553199
ec6P22	iPOblc	J32 Chronic sinusitis	exposure	MR Egger	0.12457296	1	0.724126714
ec6P22	iPOblc	J32 Chronic sinusitis	exposure	Inverse variance weighted	1.96338805	2	0.374675851
ec6P22	ISKUI0	J33 Nasal polyp	exposure	MR Egger	0.002659283	1	0.958872727
ec6P22	ISKUI0	J33 Nasal polyp	exposure	Inverse variance weighted	0.452304106	2	0.797596815
ec6P22	sI8Sd7	bowel problem	exposure	MR Egger	2.664998461	1	0.102577924
ec6P22	sI8Sd7	bowel problem	exposure	Inverse variance weighted	9.02642823	2	0.010963167
ec6P22	ZBntbt	O42 Premature rupture of membranes	exposure	MR Egger	0.564261798	1	0.452548178
ec6P22	ZBntbt	O42 Premature rupture of membranes	exposure	Inverse variance weighted	3.09819086	2	0.212440054
ec6P22	Ey1EFg	J38 Diseases of vocal cords and larynx, not elsewhere classified	exposure	MR Egger	0.052573097	1	0.818644893
ec6P22	Ey1EFg	J38 Diseases of vocal cords and larynx, not elsewhere classified	exposure	Inverse variance weighted	0.109137837	2	0.946893248
ec6P22	P3H78t	J39 Other diseases of upper respiratory tract	exposure	MR Egger	0.082143812	1	0.774412934
ec6P22	P3H78t	J39 Other diseases of upper respiratory tract	exposure	Inverse variance weighted	5.232666044	2	0.073070319
ec6P22	LkfWKM	O46 Antepartum haemorrhage, not elsewhere classified	exposure	MR Egger	0.341193813	1	0.55914094
ec6P22	LkfWKM	O46 Antepartum haemorrhage, not elsewhere classified	exposure	Inverse variance weighted	0.703093776	2	0.703598859
ec6P22	zJ7E1T	O47 False labour	exposure	MR Egger	0.002239406	1	0.962256309
ec6P22	zJ7E1T	O47 False labour	exposure	Inverse variance weighted	0.359115891	2	0.835639528
ec6P22	cflIUy	G50-G59 Nerve, nerve root and plexus disorders	exposure	MR Egger	1.72E-05	1	0.996692304
ec6P22	cflIUy	G50-G59 Nerve, nerve root and plexus disorders	exposure	Inverse variance weighted	0.042322671	2	0.979060994
ec6P22	IzPrFT	D06 Carcinoma in situ of cervix uteri	exposure	MR Egger	0.690500257	1	0.405994277
ec6P22	IzPrFT	D06 Carcinoma in situ of cervix uteri	exposure	Inverse variance weighted	3.299302127	2	0.192116934
ec6P22	zxAXy5	D05 Carcinoma in situ of breast	exposure	MR Egger	2.283935832	1	0.130719774
ec6P22	zxAXy5	D05 Carcinoma in situ of breast	exposure	Inverse variance weighted	2.390895198	2	0.302568495
ec6P22	BNf5Aq	D04 Carcinoma in situ of skin	exposure	MR Egger	1.770775803	1	0.183286096
ec6P22	BNf5Aq	D04 Carcinoma in situ of skin	exposure	Inverse variance weighted	6.460512882	2	0.039547356
ec6P22	q3GgLt	D03 Melanoma in situ	exposure	MR Egger	0.337029767	1	0.561548735
ec6P22	q3GgLt	D03 Melanoma in situ	exposure	Inverse variance weighted	3.35343958	2	0.186986326
ec6P22	uFdWHm	I31 Other diseases of pericardium	exposure	MR Egger	0.234997169	1	0.627843006
ec6P22	uFdWHm	I31 Other diseases of pericardium	exposure	Inverse variance weighted	0.34634391	2	0.84099299
ec6P22	lBQ4ba	I35 Nonrheumatic aortic valve disorders	exposure	MR Egger	0.033743335	1	0.854253839
ec6P22	lBQ4ba	I35 Nonrheumatic aortic valve disorders	exposure	Inverse variance weighted	0.089860652	2	0.956064092
ec6P22	CYAoIh	I34 Nonrheumatic mitral valve disorders	exposure	MR Egger	0.792013128	1	0.373492093
ec6P22	CYAoIh	I34 Nonrheumatic mitral valve disorders	exposure	Inverse variance weighted	0.901493881	2	0.637152059
ec6P22	MlcSEx	hayfever/allergic rhinitis	exposure	MR Egger	0.261062613	1	0.609391063
ec6P22	MlcSEx	hayfever/allergic rhinitis	exposure	Inverse variance weighted	1.756611529	2	0.415486247
ec6P22	J9jeYs	A41 Other septicaemia	exposure	MR Egger	0.107765045	1	0.742703089
ec6P22	J9jeYs	A41 Other septicaemia	exposure	Inverse variance weighted	0.162337473	2	0.922038097
ec6P22	z0GJse	anaemia	exposure	MR Egger	0.640608201	1	0.423490644
ec6P22	z0GJse	anaemia	exposure	Inverse variance weighted	0.6958387	2	0.706155825
ec6P22	qnvY6F	E15-E16 Other disorders of glucose regulation and pancreatic internal secretion	exposure	MR Egger	0.011221439	1	0.915636866
ec6P22	qnvY6F	E15-E16 Other disorders of glucose regulation and pancreatic internal secretion	exposure	Inverse variance weighted	0.151311343	2	0.927135391
ec6P22	grl35d	F17 Mental and behavioural disorders due to use of tobacco	exposure	MR Egger	0.294254883	1	0.587506715
ec6P22	grl35d	F17 Mental and behavioural disorders due to use of tobacco	exposure	Inverse variance weighted	0.438539967	2	0.803104864
ec6P22	enEr6s	A49 Bacterial infection of unspecified site	exposure	MR Egger	0.652599198	1	0.419184928
ec6P22	enEr6s	A49 Bacterial infection of unspecified site	exposure	Inverse variance weighted	1.972167181	2	0.373034791
ec6P22	iUc5AL	N12 Tubulo-interstitial nephritis, not specified as acute or chronic	exposure	MR Egger	0.117871949	1	0.731354092
ec6P22	iUc5AL	N12 Tubulo-interstitial nephritis, not specified as acute or chronic	exposure	Inverse variance weighted	0.77054857	2	0.680264024
ec6P22	Qs4tf5	N13 Obstructive and reflux uropathy	exposure	MR Egger	0.210016017	1	0.64675485
ec6P22	Qs4tf5	N13 Obstructive and reflux uropathy	exposure	Inverse variance weighted	0.951456358	2	0.621432378
ec6P22	UFBgLK	N17 Acute renal failure	exposure	MR Egger	0.163587559	1	0.685874789
ec6P22	UFBgLK	N17 Acute renal failure	exposure	Inverse variance weighted	0.285986708	2	0.866759829
ec6P22	cNRYFc	irritable bowel syndrome	exposure	MR Egger	0.244100398	1	0.621260151
ec6P22	cNRYFc	irritable bowel syndrome	exposure	Inverse variance weighted	1.256392664	2	0.533553287
ec6P22	7IGgPx	G30-G32 Other degenerative diseases of the nervous system	exposure	MR Egger	0.051149629	1	0.821074774
ec6P22	7IGgPx	G30-G32 Other degenerative diseases of the nervous system	exposure	Inverse variance weighted	0.314839027	2	0.854345574
ec6P22	wfqmXa	N18 Chronic renal failure	exposure	MR Egger	1.24869967	1	0.263800979
ec6P22	wfqmXa	N18 Chronic renal failure	exposure	Inverse variance weighted	1.261636243	2	0.532156254
ec6P22	DnII0t	N19 Unspecified renal failure	exposure	MR Egger	0.003624705	1	0.951991948
ec6P22	DnII0t	N19 Unspecified renal failure	exposure	Inverse variance weighted	4.838931138	2	0.088969153
ec6P22	5uQQyh	K70 Alcoholic liver disease	exposure	MR Egger	0.250353623	1	0.616826191
ec6P22	5uQQyh	K70 Alcoholic liver disease	exposure	Inverse variance weighted	2.367485854	2	0.306130766
ec6P22	zUdQEk	K75 Other inflammatory liver diseases	exposure	MR Egger	1.266083454	1	0.260502709
ec6P22	zUdQEk	K75 Other inflammatory liver diseases	exposure	Inverse variance weighted	1.301989143	2	0.521526823
ec6P22	PGpJdV	K74 Fibrosis and cirrhosis of liver	exposure	MR Egger	0.55146078	1	0.457721434
ec6P22	PGpJdV	K74 Fibrosis and cirrhosis of liver	exposure	Inverse variance weighted	0.559647248	2	0.755917055
ec6P22	VRiqXc	I49 Other cardiac arrhythmias	exposure	MR Egger	0.038635199	1	0.844173139
ec6P22	VRiqXc	I49 Other cardiac arrhythmias	exposure	Inverse variance weighted	0.998133681	2	0.607096914
ec6P22	ZvoGmZ	I46 Cardiac arrest	exposure	MR Egger	0.08467033	1	0.771065341
ec6P22	ZvoGmZ	I46 Cardiac arrest	exposure	Inverse variance weighted	0.185704708	2	0.911328044
ec6P22	NPJ7yY	I47 Paroxysmal tachycardia	exposure	MR Egger	1.851753496	1	0.17357959
ec6P22	NPJ7yY	I47 Paroxysmal tachycardia	exposure	Inverse variance weighted	1.87247157	2	0.392101013
ec6P22	5uTWh8	I44 Atrioventricular and left bundle-branch block	exposure	MR Egger	0.000138991	1	0.990593619
ec6P22	5uTWh8	I44 Atrioventricular and left bundle-branch block	exposure	Inverse variance weighted	1.399569933	2	0.496692098
ec6P22	NhMqKa	I45 Other conduction disorders	exposure	MR Egger	0.129709523	1	0.718733406
ec6P22	NhMqKa	I45 Other conduction disorders	exposure	Inverse variance weighted	0.544370011	2	0.761713327
ec6P22	g3CwDJ	I42 Cardiomyopathy	exposure	MR Egger	1.101213896	1	0.293999859
ec6P22	g3CwDJ	I42 Cardiomyopathy	exposure	Inverse variance weighted	1.637508738	2	0.440980612
ec6P22	NDG8Wq	M95-M99 Other disorders of the musculoskeletal system and connective tissue	exposure	MR Egger	0.091822471	1	0.761872921
ec6P22	NDG8Wq	M95-M99 Other disorders of the musculoskeletal system and connective tissue	exposure	Inverse variance weighted	0.132922291	2	0.935699271
ec6P22	RO05xW	H25 Senile cataract	exposure	MR Egger	0.424985504	1	0.5144598
ec6P22	RO05xW	H25 Senile cataract	exposure	Inverse variance weighted	0.450629989	2	0.79826473
ec6P22	8E2bRb	H26 Other cataract	exposure	MR Egger	0.591156752	1	0.441972158
ec6P22	8E2bRb	H26 Other cataract	exposure	Inverse variance weighted	1.205692278	2	0.547251862
ec6P22	XyZ9f3	M65-M68 Disorders of synovium and tendon	exposure	MR Egger	0.062222878	1	0.803016471
ec6P22	XyZ9f3	M65-M68 Disorders of synovium and tendon	exposure	Inverse variance weighted	2.660673858	2	0.264388166
ec6P22	x30SLU	O85-O92 Complications predominantly related to the puerperium	exposure	MR Egger	1.822103014	1	0.177063153
ec6P22	x30SLU	O85-O92 Complications predominantly related to the puerperium	exposure	Inverse variance weighted	1.926589518	2	0.381633422
ec6P22	RABH6V	N99 Postprocedural disorders of genito-urinary system, not elsewhere classified	exposure	MR Egger	0.26533583	1	0.606477839
ec6P22	RABH6V	N99 Postprocedural disorders of genito-urinary system, not elsewhere classified	exposure	Inverse variance weighted	0.528449819	2	0.767800834
ec6P22	HziyQ4	G35-G37 Demyelinating diseases of the central nervous system	exposure	MR Egger	0.017894705	1	0.893583587
ec6P22	HziyQ4	G35-G37 Demyelinating diseases of the central nervous system	exposure	Inverse variance weighted	1.385445659	2	0.500212221
ec6P22	atETvK	obstetric problem	exposure	MR Egger	1.496697405	1	0.22118022
ec6P22	atETvK	obstetric problem	exposure	Inverse variance weighted	2.426726948	2	0.297195985
ec6P22	vTyZnd	O00-O08 Pregnancy with abortive outcome	exposure	MR Egger	0.174302773	1	0.67631577
ec6P22	vTyZnd	O00-O08 Pregnancy with abortive outcome	exposure	Inverse variance weighted	0.982892512	2	0.61174102
ec6P22	agkbr7	back pain	exposure	MR Egger	0.390505031	1	0.532034055
ec6P22	agkbr7	back pain	exposure	Inverse variance weighted	0.392804362	2	0.821681704
ec6P22	Ak2XS0	I80-I89 Diseases of veins, lymphatic vessels and lymph nodes, not elsewhere classified	exposure	MR Egger	0.27707401	1	0.598625459
ec6P22	Ak2XS0	I80-I89 Diseases of veins, lymphatic vessels and lymph nodes, not elsewhere classified	exposure	Inverse variance weighted	0.471812036	2	0.789854903
ec6P22	Bt6j0Y	transient ischaemic attack (tia)	exposure	MR Egger	2.252265272	1	0.133418967
ec6P22	Bt6j0Y	transient ischaemic attack (tia)	exposure	Inverse variance weighted	3.159139577	2	0.20606373
ec6P22	g2DtqM	psoriasis	exposure	MR Egger	0.13207403	1	0.716291232
ec6P22	g2DtqM	psoriasis	exposure	Inverse variance weighted	2.040474151	2	0.360509462
ec6P22	K7FE2V	blistering/desquamating skin disorder	exposure	MR Egger	0.096085191	1	0.756579121
ec6P22	K7FE2V	blistering/desquamating skin disorder	exposure	Inverse variance weighted	0.474933263	2	0.788623206
ec6P22	fpa8qg	abdominal hernia	exposure	MR Egger	0.238208737	1	0.625502863
ec6P22	fpa8qg	abdominal hernia	exposure	Inverse variance weighted	2.335684484	2	0.311037361
ec6P22	2dKvX0	neck problem/injury	exposure	MR Egger	1.692596781	1	0.19325901
ec6P22	2dKvX0	neck problem/injury	exposure	Inverse variance weighted	1.770538561	2	0.412603052
ec6P22	oLGjn7	deep venous thrombosis (dvt)	exposure	MR Egger	3.43652972	1	0.063769505
ec6P22	oLGjn7	deep venous thrombosis (dvt)	exposure	Inverse variance weighted	4.037927486	2	0.132793001
ec6P22	WuSYBF	E00-E07 Disorders of thyroid gland	exposure	MR Egger	0.709217801	1	0.399703605
ec6P22	WuSYBF	E00-E07 Disorders of thyroid gland	exposure	Inverse variance weighted	1.931445591	2	0.380707926
ec6P22	uBAkFf	M80-M85 Disorders of bone density and structure	exposure	MR Egger	0.374396801	1	0.540617335
ec6P22	uBAkFf	M80-M85 Disorders of bone density and structure	exposure	Inverse variance weighted	0.414564239	2	0.812790313
ec6P22	TgeToJ	other urological problem (male)	exposure	MR Egger	0.770126732	1	0.38017785
ec6P22	TgeToJ	other urological problem (male)	exposure	Inverse variance weighted	0.808518045	2	0.667471209
ec6P22	jTC1wQ	I10-I15 Hypertensive diseases	exposure	MR Egger	0.074240624	1	0.785259636
ec6P22	jTC1wQ	I10-I15 Hypertensive diseases	exposure	Inverse variance weighted	2.833406999	2	0.242512142
ec6P22	6c1mOP	J00-J06 Acute upper respiratory infections	exposure	MR Egger	1.320857998	1	0.250438125
ec6P22	6c1mOP	J00-J06 Acute upper respiratory infections	exposure	Inverse variance weighted	1.613157345	2	0.446382678
ec6P22	5WO2ZO	M10 Gout	exposure	MR Egger	5.594749946	1	0.018014382
ec6P22	5WO2ZO	M10 Gout	exposure	Inverse variance weighted	6.459243437	2	0.039572465
ec6P22	vhqoKh	M13 Other arthritis	exposure	MR Egger	1.939090212	1	0.163767352
ec6P22	vhqoKh	M13 Other arthritis	exposure	Inverse variance weighted	2.632781171	2	0.268101246
ec6P22	JLFwhI	M15 Polyarthrosis	exposure	MR Egger	0.95778016	1	0.327746799
ec6P22	JLFwhI	M15 Polyarthrosis	exposure	Inverse variance weighted	1.25770101	2	0.533204365
ec6P22	dtcxPr	M17 Gonarthrosis [arthrosis of knee]	exposure	MR Egger	0.131256565	1	0.71713273
ec6P22	dtcxPr	M17 Gonarthrosis [arthrosis of knee]	exposure	Inverse variance weighted	1.664387344	2	0.435093786
ec6P22	ouIOQm	M16 Coxarthrosis [arthrosis of hip]	exposure	MR Egger	1.820461777	1	0.17725832
ec6P22	ouIOQm	M16 Coxarthrosis [arthrosis of hip]	exposure	Inverse variance weighted	1.897689703	2	0.387188025
ec6P22	cN87Oq	M19 Other arthrosis	exposure	MR Egger	0.839290934	1	0.359599643
ec6P22	cN87Oq	M19 Other arthrosis	exposure	Inverse variance weighted	1.129479698	2	0.568508025
ec6P22	HdivbF	M18 Arthrosis of first carpometacarpal joint	exposure	MR Egger	1.88E-05	1	0.996536771
ec6P22	HdivbF	M18 Arthrosis of first carpometacarpal joint	exposure	Inverse variance weighted	3.77074689	2	0.15177237
ec6P22	m8hmyM	stomach disorder	exposure	MR Egger	0.27427199	1	0.600480375
ec6P22	m8hmyM	stomach disorder	exposure	Inverse variance weighted	0.467960409	2	0.791377482
ec6P22	sCl1U0	osteoarthritis	exposure	MR Egger	0.148454043	1	0.700017129
ec6P22	sCl1U0	osteoarthritis	exposure	Inverse variance weighted	0.410973806	2	0.814250759
ec6P22	yFR8vc	L53 Other erythematous conditions	exposure	MR Egger	0.911654431	1	0.33967583
ec6P22	yFR8vc	L53 Other erythematous conditions	exposure	Inverse variance weighted	2.31884729	2	0.313666912
ec6P22	Vh2eOS	L57 Skin changes due to chronic exposure to nonionising radiation	exposure	MR Egger	1.124741456	1	0.288899782
ec6P22	Vh2eOS	L57 Skin changes due to chronic exposure to nonionising radiation	exposure	Inverse variance weighted	1.145267908	2	0.564037831
ec6P22	T6IB5m	E11 Non-insulin-dependent diabetes mellitus	exposure	MR Egger	0.231270997	1	0.630583001
ec6P22	T6IB5m	E11 Non-insulin-dependent diabetes mellitus	exposure	Inverse variance weighted	1.898106399	2	0.387107363
ec6P22	4G0N3v	E10 Insulin-dependent diabetes mellitus	exposure	MR Egger	0.232397342	1	0.629751905
ec6P22	4G0N3v	E10 Insulin-dependent diabetes mellitus	exposure	Inverse variance weighted	0.234228498	2	0.889483565
ec6P22	qXuzh6	J47 Bronchiectasis	exposure	MR Egger	1.606905673	1	0.204927315
ec6P22	qXuzh6	J47 Bronchiectasis	exposure	Inverse variance weighted	6.056510504	2	0.04840001
ec6P22	VVPiCp	E14 Unspecified diabetes mellitus	exposure	MR Egger	2.340649439	1	0.126036999
ec6P22	VVPiCp	E14 Unspecified diabetes mellitus	exposure	Inverse variance weighted	8.768219663	2	0.012473987
ec6P22	vLPMyo	J43 Emphysema	exposure	MR Egger	0.031886397	1	0.858277216
ec6P22	vLPMyo	J43 Emphysema	exposure	Inverse variance weighted	1.267997936	2	0.530466236
ec6P22	lglxWl	E16 Other disorders of pancreatic internal secretion	exposure	MR Egger	0.010063906	1	0.920091055
ec6P22	lglxWl	E16 Other disorders of pancreatic internal secretion	exposure	Inverse variance weighted	0.123378625	2	0.940174942
ec6P22	HXnKI5	hepatitis	exposure	MR Egger	0.401748582	1	0.526187595
ec6P22	HXnKI5	hepatitis	exposure	Inverse variance weighted	3.880146615	2	0.143693416
ec6P22	ZIRUQW	hypertension	exposure	MR Egger	0.037342333	1	0.846769727
ec6P22	ZIRUQW	hypertension	exposure	Inverse variance weighted	4.427358412	2	0.109297779
ec6P22	AqMIYc	O04 Medical abortion	exposure	MR Egger	0.737814814	1	0.390361771
ec6P22	AqMIYc	O04 Medical abortion	exposure	Inverse variance weighted	2.493802533	2	0.287393976
ec6P22	rIPQef	O02 Other abnormal products of conception	exposure	MR Egger	0.245082147	1	0.620559377
ec6P22	rIPQef	O02 Other abnormal products of conception	exposure	Inverse variance weighted	0.275926745	2	0.871130598
ec6P22	VHXonm	O03 Spontaneous abortion	exposure	MR Egger	0.00866413	1	0.925838966
ec6P22	VHXonm	O03 Spontaneous abortion	exposure	Inverse variance weighted	1.078097369	2	0.583302894
ec6P22	9EMTvx	G95 Other diseases of spinal cord	exposure	MR Egger	0.002640327	1	0.959019442
ec6P22	9EMTvx	G95 Other diseases of spinal cord	exposure	Inverse variance weighted	2.591459195	2	0.273698102
ec6P22	HoExP8	G93 Other disorders of brain	exposure	MR Egger	0.564568936	1	0.452425184
ec6P22	HoExP8	G93 Other disorders of brain	exposure	Inverse variance weighted	2.466593613	2	0.291330532
ec6P22	VC5KZT	G91 Hydrocephalus	exposure	MR Egger	2.387103339	1	0.122340131
ec6P22	VC5KZT	G91 Hydrocephalus	exposure	Inverse variance weighted	4.87157889	2	0.087528621
ec6P22	xcjtVd	G99 Other disorders of nervous system in diseases classified elsewhere	exposure	MR Egger	0.076034401	1	0.782745189
ec6P22	xcjtVd	G99 Other disorders of nervous system in diseases classified elsewhere	exposure	Inverse variance weighted	0.098572215	2	0.951908742
ec6P22	gHq7Uy	K29 Gastritis and duodenitis	exposure	MR Egger	0.00528981	1	0.942020115
ec6P22	gHq7Uy	K29 Gastritis and duodenitis	exposure	Inverse variance weighted	1.222615384	2	0.542640798
ec6P22	K0Lx5h	K22 Other diseases of oesophagus	exposure	MR Egger	5.028847909	1	0.024928476
ec6P22	K0Lx5h	K22 Other diseases of oesophagus	exposure	Inverse variance weighted	5.469007722	2	0.064926212
ec6P22	7FaTnS	K20 Oesophagitis	exposure	MR Egger	3.953745898	1	0.046767154
ec6P22	7FaTnS	K20 Oesophagitis	exposure	Inverse variance weighted	4.299418076	2	0.116518055
ec6P22	xYOyI7	I26-I28 Pulmonary heart disease and diseases of pulmonary circulation	exposure	MR Egger	0.526042684	1	0.468275365
ec6P22	xYOyI7	I26-I28 Pulmonary heart disease and diseases of pulmonary circulation	exposure	Inverse variance weighted	0.544801327	2	0.761549075
ec6P22	faEt0r	K26 Duodenal ulcer	exposure	MR Egger	0.362308502	1	0.547226939
ec6P22	faEt0r	K26 Duodenal ulcer	exposure	Inverse variance weighted	0.63676902	2	0.727323071
ec6P22	dEWuKT	muscle or soft tissue injuries	exposure	MR Egger	2.681751315	1	0.101504044
ec6P22	dEWuKT	muscle or soft tissue injuries	exposure	Inverse variance weighted	2.711914718	2	0.257700464
ec6P22	TbEu6U	other joint disorder	exposure	MR Egger	0.173504685	1	0.677015683
ec6P22	TbEu6U	other joint disorder	exposure	Inverse variance weighted	0.267564909	2	0.874780348
ec6P22	BGDGwH	K25 Gastric ulcer	exposure	MR Egger	1.586334398	1	0.207850629
ec6P22	BGDGwH	K25 Gastric ulcer	exposure	Inverse variance weighted	1.816807819	2	0.403167202
ec6P22	SXfGy7	E86 Volume depletion	exposure	MR Egger	0.217120724	1	0.641242594
ec6P22	SXfGy7	E86 Volume depletion	exposure	Inverse variance weighted	0.36151354	2	0.834638343
ec6P22	HFQmZD	E87 Other disorders of fluid, electrolyte and acid-base balance	exposure	MR Egger	0.497243047	1	0.480714015
ec6P22	HFQmZD	E87 Other disorders of fluid, electrolyte and acid-base balance	exposure	Inverse variance weighted	0.654956801	2	0.720738859
ec6P22	aueY0a	E83 Disorders of mineral metabolism	exposure	MR Egger	0.027800685	1	0.86757827
ec6P22	aueY0a	E83 Disorders of mineral metabolism	exposure	Inverse variance weighted	0.057987008	2	0.971422775
ec6P22	HBNG3p	malabsorption/coeliac disease	exposure	MR Egger	1.352503359	1	0.244840953
ec6P22	HBNG3p	malabsorption/coeliac disease	exposure	Inverse variance weighted	2.639491218	2	0.267203267
ec6P22	1sdn9v	E89 Postprocedural endocrine and metabolic disorders, not elsewhere classified	exposure	MR Egger	0.107137903	1	0.743426421
ec6P22	1sdn9v	E89 Postprocedural endocrine and metabolic disorders, not elsewhere classified	exposure	Inverse variance weighted	0.123479496	2	0.940127525
ec6P22	zwFbAq	N50 Other disorders of male genital organs	exposure	MR Egger	0.060963555	1	0.804979434
ec6P22	zwFbAq	N50 Other disorders of male genital organs	exposure	Inverse variance weighted	0.936438251	2	0.62611631
ec6P22	fHq4Sy	stroke	exposure	MR Egger	3.178633066	1	0.074607119
ec6P22	fHq4Sy	stroke	exposure	Inverse variance weighted	4.552080673	2	0.102690021
ec6P22	2gRHNE	dermatology	exposure	MR Egger	0.817612531	1	0.365879132
ec6P22	2gRHNE	dermatology	exposure	Inverse variance weighted	1.559348823	2	0.458555287
ec6P22	E1cKeD	head injury	exposure	MR Egger	1.08754601	1	0.297015574
ec6P22	E1cKeD	head injury	exposure	Inverse variance weighted	3.906027059	2	0.14184597
ec6P22	SrrKix	I60-I69 Cerebrovascular diseases	exposure	MR Egger	0.339773671	1	0.559959892
ec6P22	SrrKix	I60-I69 Cerebrovascular diseases	exposure	Inverse variance weighted	0.424345736	2	0.808824865
ec6P22	J6UyLx	C50-C50 Malignant neoplasm of breast	exposure	MR Egger	3.11936105	1	0.077367115
ec6P22	J6UyLx	C50-C50 Malignant neoplasm of breast	exposure	Inverse variance weighted	5.094604579	2	0.078292592
ec6P22	AF10pO	heart attack/myocardial infarction	exposure	MR Egger	0.121298768	1	0.727630118
ec6P22	AF10pO	heart attack/myocardial infarction	exposure	Inverse variance weighted	1.173073696	2	0.556250332
ec6P22	2x7Hup	chronic obstructive airways disease/copd	exposure	MR Egger	1.24162098	1	0.26515888
ec6P22	2x7Hup	chronic obstructive airways disease/copd	exposure	Inverse variance weighted	1.908274214	2	0.38514434
ec6P22	9Y3pi0	M54 Dorsalgia	exposure	MR Egger	0.099190073	1	0.752803752
ec6P22	9Y3pi0	M54 Dorsalgia	exposure	Inverse variance weighted	0.456098465	2	0.796085066
ec6P22	mnrxLz	B35-B49 Mycoses	exposure	MR Egger	4.553260836	1	0.032856117
ec6P22	mnrxLz	B35-B49 Mycoses	exposure	Inverse variance weighted	4.563105066	2	0.10212553
ec6P22	mxsTfQ	diverticular disease/diverticulitis	exposure	MR Egger	2.662203348	1	0.102758301
ec6P22	mxsTfQ	diverticular disease/diverticulitis	exposure	Inverse variance weighted	4.455623302	2	0.107763998
ec6P22	lSb8vT	F20 Schizophrenia	exposure	MR Egger	0.332905677	1	0.563953109
ec6P22	lSb8vT	F20 Schizophrenia	exposure	Inverse variance weighted	0.704597734	2	0.703069966
ec6P22	c8mzXa	C81-C96 Malignant neoplasms, stated or presumed to be primary, of lymphoid, haematopoietic and related tissue	exposure	MR Egger	0.28691843	1	0.592202074
ec6P22	c8mzXa	C81-C96 Malignant neoplasms, stated or presumed to be primary, of lymphoid, haematopoietic and related tissue	exposure	Inverse variance weighted	0.413982351	2	0.813026825
ec6P22	1GeRBH	D50 Iron deficiency anaemia	exposure	MR Egger	0.166684758	1	0.683075133
ec6P22	1GeRBH	D50 Iron deficiency anaemia	exposure	Inverse variance weighted	0.301317118	2	0.860141336
ec6P22	KSaPsl	N99-N99 Other disorders of the genitourinary system	exposure	MR Egger	0.26533583	1	0.606477839
ec6P22	KSaPsl	N99-N99 Other disorders of the genitourinary system	exposure	Inverse variance weighted	0.528449819	2	0.767800834
ec6P22	XgCzpV	N25-N29 Other disorders of kidney and ureter	exposure	MR Egger	0.520595125	1	0.470587929
ec6P22	XgCzpV	N25-N29 Other disorders of kidney and ureter	exposure	Inverse variance weighted	0.524814238	2	0.769197805
ec6P22	muOKAc	K70-K77 Diseases of liver	exposure	MR Egger	0.513754038	1	0.473518262
ec6P22	muOKAc	K70-K77 Diseases of liver	exposure	Inverse variance weighted	1.619546126	2	0.444959032
ec6P22	rSs561	peripheral nerve disorder	exposure	MR Egger	0.095024795	1	0.7578838
ec6P22	rSs561	peripheral nerve disorder	exposure	Inverse variance weighted	0.455885641	2	0.796169783
ec6P22	clR5YH	prostate problem (not cancer)	exposure	MR Egger	0.237976852	1	0.625671173
ec6P22	clR5YH	prostate problem (not cancer)	exposure	Inverse variance weighted	0.248014686	2	0.883373354
ec6P22	0TDwjG	I77 Other disorders of arteries and arterioles	exposure	MR Egger	4.861748806	1	0.02745849
ec6P22	0TDwjG	I77 Other disorders of arteries and arterioles	exposure	Inverse variance weighted	6.41648389	2	0.040427625
ec6P22	h6f3Tw	sleep apnoea	exposure	MR Egger	2.428568042	1	0.119141688
ec6P22	h6f3Tw	sleep apnoea	exposure	Inverse variance weighted	2.475955236	2	0.289970056
ec6P22	e1Ii2r	N28 Other disorders of kidney and ureter, not elsewhere classified	exposure	MR Egger	0.07923492	1	0.778336913
ec6P22	e1Ii2r	N28 Other disorders of kidney and ureter, not elsewhere classified	exposure	Inverse variance weighted	0.086255846	2	0.957788859
ec6P22	e0cQDC	I73 Other peripheral vascular diseases	exposure	MR Egger	2.145832675	1	0.142957455
ec6P22	e0cQDC	I73 Other peripheral vascular diseases	exposure	Inverse variance weighted	2.726493135	2	0.255828862
ec6P22	B3NGqx	I05-I09 Chronic rheumatic heart diseases	exposure	MR Egger	0.003868899	1	0.950403185
ec6P22	B3NGqx	I05-I09 Chronic rheumatic heart diseases	exposure	Inverse variance weighted	1.023694898	2	0.599387218
ec6P22	YmoBOu	I71 Aortic aneurysm and dissection	exposure	MR Egger	0.874559827	1	0.349696041
ec6P22	YmoBOu	I71 Aortic aneurysm and dissection	exposure	Inverse variance weighted	7.398392845	2	0.024743402
ec6P22	2hfsep	I70 Atherosclerosis	exposure	MR Egger	0.385939097	1	0.534441746
ec6P22	2hfsep	I70 Atherosclerosis	exposure	Inverse variance weighted	0.788598094	2	0.674152423
ec6P22	uiQawm	N23 Unspecified renal colic	exposure	MR Egger	0.752643601	1	0.38564054
ec6P22	uiQawm	N23 Unspecified renal colic	exposure	Inverse variance weighted	9.504866303	2	0.00863067
ec6P22	YskMQN	N21 Calculus of lower urinary tract	exposure	MR Egger	0.039834838	1	0.841803856
ec6P22	YskMQN	N21 Calculus of lower urinary tract	exposure	Inverse variance weighted	0.116623545	2	0.943355789
ec6P22	SOBXhz	N20 Calculus of kidney and ureter	exposure	MR Egger	1.778967229	1	0.182276196
ec6P22	SOBXhz	N20 Calculus of kidney and ureter	exposure	Inverse variance weighted	8.82902453	2	0.012100454
ec6P22	ESRNuE	I78 Diseases of capillaries	exposure	MR Egger	1.112896235	1	0.291453237
ec6P22	ESRNuE	I78 Diseases of capillaries	exposure	Inverse variance weighted	1.418489363	2	0.492015686
ec6P22	H4vvhR	C20 Malignant neoplasm of rectum	exposure	MR Egger	1.67212972	1	0.195973519
ec6P22	H4vvhR	C20 Malignant neoplasm of rectum	exposure	Inverse variance weighted	2.213928503	2	0.330560939
ec6P22	ZMvWBL	E20-E35 Disorders of other endocrine glands	exposure	MR Egger	0.608852063	1	0.435220356
ec6P22	ZMvWBL	E20-E35 Disorders of other endocrine glands	exposure	Inverse variance weighted	0.71450642	2	0.699595331
ec6P22	Ylfzbv	helicobacter pylori	exposure	MR Egger	0.00661897	1	0.935158002
ec6P22	Ylfzbv	helicobacter pylori	exposure	Inverse variance weighted	0.01079969	2	0.994614708
ec6P22	Kjx4EJ	M43 Other deforming dorsopathies	exposure	MR Egger	0.376372001	1	0.539551304
ec6P22	Kjx4EJ	M43 Other deforming dorsopathies	exposure	Inverse variance weighted	1.548433915	2	0.461064673
ec6P22	QekuIK	M41 Scoliosis	exposure	MR Egger	1.674335275	1	0.195678865
ec6P22	QekuIK	M41 Scoliosis	exposure	Inverse variance weighted	1.754156558	2	0.415996564
ec6P22	vWGH7M	M46 Other inflammatory spondylopathies	exposure	MR Egger	0.40464782	1	0.524698638
ec6P22	vWGH7M	M46 Other inflammatory spondylopathies	exposure	Inverse variance weighted	0.559499517	2	0.755972894
ec6P22	sfbeJi	M47 Spondylosis	exposure	MR Egger	1.41426164	1	0.234350223
ec6P22	sfbeJi	M47 Spondylosis	exposure	Inverse variance weighted	1.709751004	2	0.425336141
ec6P22	XwW9uC	K51 Ulcerative colitis	exposure	MR Egger	2.027860274	1	0.154437907
ec6P22	XwW9uC	K51 Ulcerative colitis	exposure	Inverse variance weighted	2.140219343	2	0.342970901
ec6P22	Dn5v0L	allergy or anaphylactic reaction to drug	exposure	MR Egger	0.410723575	1	0.521602476
ec6P22	Dn5v0L	allergy or anaphylactic reaction to drug	exposure	Inverse variance weighted	1.633610639	2	0.441840943
ec6P22	XyAPPe	N35 Urethral stricture	exposure	MR Egger	0.000406445	1	0.983915343
ec6P22	XyAPPe	N35 Urethral stricture	exposure	Inverse variance weighted	3.387249617	2	0.183851887
ec6P22	jVB3NS	osteomyelitis	exposure	MR Egger	0.086679946	1	0.768441126
ec6P22	jVB3NS	osteomyelitis	exposure	Inverse variance weighted	2.198192545	2	0.333172044
ec6P22	4kYHcN	pulmonary embolism +/- dvt	exposure	MR Egger	0.260139398	1	0.610024403
ec6P22	4kYHcN	pulmonary embolism +/- dvt	exposure	Inverse variance weighted	2.027661102	2	0.362826489
ec6P22	Jq4BqI	F20-F29 Schizophrenia, schizotypal and delusional disorders	exposure	MR Egger	2.519373281	1	0.11245527
ec6P22	Jq4BqI	F20-F29 Schizophrenia, schizotypal and delusional disorders	exposure	Inverse variance weighted	2.521025215	2	0.283508661
ec6P22	Zl126Q	retinal problem	exposure	MR Egger	0.211637756	1	0.645486765
ec6P22	Zl126Q	retinal problem	exposure	Inverse variance weighted	1.859632913	2	0.394626135
ec6P22	zF50rZ	heart/cardiac problem	exposure	MR Egger	0.023613762	1	0.877871754
ec6P22	zF50rZ	heart/cardiac problem	exposure	Inverse variance weighted	1.070776234	2	0.585442026
ec6P22	1vZ54q	H61 Other disorders of external ear	exposure	MR Egger	2.25706187	1	0.133006197
ec6P22	1vZ54q	H61 Other disorders of external ear	exposure	Inverse variance weighted	3.879751296	2	0.143721821
ec6P22	wfPlYR	H60 Otitis externa	exposure	MR Egger	0.004174494	1	0.948484261
ec6P22	wfPlYR	H60 Otitis externa	exposure	Inverse variance weighted	0.115091691	2	0.944078608
ec6P22	ui8ror	N40-N51 Diseases of male genital organs	exposure	MR Egger	1.467916517	1	0.225674708
ec6P22	ui8ror	N40-N51 Diseases of male genital organs	exposure	Inverse variance weighted	6.415706089	2	0.04044335
ec6P22	753cEK	H65 Nonsuppurative otitis media	exposure	MR Egger	0.197463307	1	0.65677623
ec6P22	753cEK	H65 Nonsuppurative otitis media	exposure	Inverse variance weighted	0.317772817	2	0.853093258
ec6P22	RVaH9b	C43-C44 Melanoma and other malignant neoplasms of skin	exposure	MR Egger	1.021685917	1	0.312119438
ec6P22	RVaH9b	C43-C44 Melanoma and other malignant neoplasms of skin	exposure	Inverse variance weighted	1.554516607	2	0.459664546
ec6P22	MUor0i	H66 Suppurative and unspecified otitis media	exposure	MR Egger	1.249796829	1	0.263591285
ec6P22	MUor0i	H66 Suppurative and unspecified otitis media	exposure	Inverse variance weighted	2.953994922	2	0.228322207
ec6P22	tqajII	C44 Other malignant neoplasms of skin	exposure	MR Egger	0.80792774	1	0.368733625
ec6P22	tqajII	C44 Other malignant neoplasms of skin	exposure	Inverse variance weighted	1.043666579	2	0.593431618
ec6P22	wCGypn	fracture pelvis & lower limb	exposure	MR Egger	1.906883209	1	0.167309888
ec6P22	wCGypn	fracture pelvis & lower limb	exposure	Inverse variance weighted	1.956202447	2	0.376024408
ec6P22	mHTnvp	H83 Other diseases of inner ear	exposure	MR Egger	0.003524244	1	0.952661119
ec6P22	mHTnvp	H83 Other diseases of inner ear	exposure	Inverse variance weighted	0.066512852	2	0.967290489
ec6P22	xJpOVK	H81 Disorders of vestibular function	exposure	MR Egger	0.085323396	1	0.770208877
ec6P22	xJpOVK	H81 Disorders of vestibular function	exposure	Inverse variance weighted	0.166837365	2	0.919965893
ec6P22	sk5sd5	M86-M90 Other osteopathies	exposure	MR Egger	0.186392016	1	0.665936631
ec6P22	sk5sd5	M86-M90 Other osteopathies	exposure	Inverse variance weighted	2.600681695	2	0.272438917
ec6P22	SGIkVd	N60-N64 Disorders of breast	exposure	MR Egger	0.709941892	1	0.399463103
ec6P22	SGIkVd	N60-N64 Disorders of breast	exposure	Inverse variance weighted	1.650773758	2	0.438065481
ec6P22	YQJvx0	K40-K46 Hernia	exposure	MR Egger	3.625612716	1	0.056896618
ec6P22	YQJvx0	K40-K46 Hernia	exposure	Inverse variance weighted	4.503397711	2	0.105220319
ec6P22	1rAPl7	L85 Other epidermal thickening	exposure	MR Egger	0.339500222	1	0.560117845
ec6P22	1rAPl7	L85 Other epidermal thickening	exposure	Inverse variance weighted	3.709827126	2	0.156466467
ec6P22	HSoW2L	L82 Seborrhoeic keratosis	exposure	MR Egger	0.603710112	1	0.437165941
ec6P22	HSoW2L	L82 Seborrhoeic keratosis	exposure	Inverse variance weighted	0.703199772	2	0.703561571
ec6P22	AVZBLR	L81 Other disorders of pigmentation	exposure	MR Egger	0.716006957	1	0.397456831
ec6P22	AVZBLR	L81 Other disorders of pigmentation	exposure	Inverse variance weighted	1.195556795	2	0.550032233
ec6P22	iTI246	L89 Decubitus ulcer	exposure	MR Egger	0.013970953	1	0.905910152
ec6P22	iTI246	L89 Decubitus ulcer	exposure	Inverse variance weighted	1.010854586	2	0.603247757
ec6P22	kX2Hjq	C64-C68 Malignant neoplasms of urinary tract	exposure	MR Egger	1.297433562	1	0.254682546
ec6P22	kX2Hjq	C64-C68 Malignant neoplasms of urinary tract	exposure	Inverse variance weighted	1.680565028	2	0.431588576
ec6P22	MAzALN	M25 Other joint disorders, not elsewhere classified	exposure	MR Egger	0.191593083	1	0.661594003
ec6P22	MAzALN	M25 Other joint disorders, not elsewhere classified	exposure	Inverse variance weighted	0.855643236	2	0.651927697
ec6P22	S13e4E	fracture upper limb & shoulder	exposure	MR Egger	2.720679257	1	0.099055854
ec6P22	S13e4E	fracture upper limb & shoulder	exposure	Inverse variance weighted	4.534667472	2	0.103588005
ec6P22	MfHJ65	J96 Respiratory failure, not elsewhere classified	exposure	MR Egger	0.462397684	1	0.496505539
ec6P22	MfHJ65	J96 Respiratory failure, not elsewhere classified	exposure	Inverse variance weighted	0.465646658	2	0.792293536
ec6P22	Wui2vP	J92 Pleural plaque	exposure	MR Egger	0.805733246	1	0.369384732
ec6P22	Wui2vP	J92 Pleural plaque	exposure	Inverse variance weighted	0.823835044	2	0.662378906
ec6P22	92gj4J	J93 Pneumothorax	exposure	MR Egger	1.506545545	1	0.219666963
ec6P22	92gj4J	J93 Pneumothorax	exposure	Inverse variance weighted	1.52564703	2	0.466347826
ec6P22	rDG6hg	J90 Pleural effusion, not elsewhere classified	exposure	MR Egger	3.515056269	1	0.060813592
ec6P22	rDG6hg	J90 Pleural effusion, not elsewhere classified	exposure	Inverse variance weighted	6.031566431	2	0.049007437
ec6P22	Sg9LV1	hyperthyroidism/thyrotoxicosis	exposure	MR Egger	0.115842554	1	0.733588066
ec6P22	Sg9LV1	hyperthyroidism/thyrotoxicosis	exposure	Inverse variance weighted	0.117039107	2	0.943159798
ec6P22	LI5fXx	J98 Other respiratory disorders	exposure	MR Egger	0.353628829	1	0.552066091
ec6P22	LI5fXx	J98 Other respiratory disorders	exposure	Inverse variance weighted	0.415211084	2	0.812527481
ec6P22	vSt1U8	benign breast lump	exposure	MR Egger	0.17053933	1	0.679632932
ec6P22	vSt1U8	benign breast lump	exposure	Inverse variance weighted	1.196053253	2	0.549895716
ec6P22	cQlUrf	D60-D64 Aplastic and other anaemias	exposure	MR Egger	0.100865591	1	0.750793353
ec6P22	cQlUrf	D60-D64 Aplastic and other anaemias	exposure	Inverse variance weighted	0.104889153	2	0.948906911
ec6P22	8jif55	B07 Viral warts	exposure	MR Egger	1.018909271	1	0.312777873
ec6P22	8jif55	B07 Viral warts	exposure	Inverse variance weighted	1.024987404	2	0.598999987
ec6P22	Y5b94O	E65-E68 Obesity and other hyperalimentation	exposure	MR Egger	0.679740947	1	0.409675942
ec6P22	Y5b94O	E65-E68 Obesity and other hyperalimentation	exposure	Inverse variance weighted	1.214818231	2	0.544760454
ec6P22	4JzOIW	D00-D09 In situ neoplasms	exposure	MR Egger	0.220675121	1	0.638525991
ec6P22	4JzOIW	D00-D09 In situ neoplasms	exposure	Inverse variance weighted	5.663944307	2	0.058896586
ec6P22	Ej0Vqf	J40 Bronchitis, not specified as acute or chronic	exposure	MR Egger	0.010759666	1	0.917384564
ec6P22	Ej0Vqf	J40 Bronchitis, not specified as acute or chronic	exposure	Inverse variance weighted	0.644479321	2	0.724524529
ec6P22	tS7czJ	varicose veins	exposure	MR Egger	1.746041094	1	0.186375197
ec6P22	tS7czJ	varicose veins	exposure	Inverse variance weighted	1.749332836	2	0.417001101
ec6P22	Tg7rLv	back problem	exposure	MR Egger	0.411222636	1	0.521349595
ec6P22	Tg7rLv	back problem	exposure	Inverse variance weighted	0.411481077	2	0.814044262
ec6P22	WgaWzs	O75 Other complications of labour and delivery, not elsewhere classified	exposure	MR Egger	0.218922523	1	0.639862131
ec6P22	WgaWzs	O75 Other complications of labour and delivery, not elsewhere classified	exposure	Inverse variance weighted	0.233843451	2	0.889654828
ec6P22	O8DSWV	J03 Acute tonsillitis	exposure	MR Egger	0.911367097	1	0.339751948
ec6P22	O8DSWV	J03 Acute tonsillitis	exposure	Inverse variance weighted	1.433443063	2	0.488350677
ec6P22	sQ3BGb	J02 Acute pharyngitis	exposure	MR Egger	3.284847738	1	0.069922114
ec6P22	sQ3BGb	J02 Acute pharyngitis	exposure	Inverse variance weighted	5.010331772	2	0.08166205
ec6P22	ntjePL	O70 Perineal laceration during delivery	exposure	MR Egger	0.022005887	1	0.882071441
ec6P22	ntjePL	O70 Perineal laceration during delivery	exposure	Inverse variance weighted	1.773143961	2	0.412065904
ec6P22	KOwRRH	O72 Postpartum haemorrhage	exposure	MR Egger	0.006267728	1	0.936898214
ec6P22	KOwRRH	O72 Postpartum haemorrhage	exposure	Inverse variance weighted	0.728858024	2	0.694593142
ec6P22	uISziI	K13 Other diseases of lip and oral mucosa	exposure	MR Egger	0.700980198	1	0.402454529
ec6P22	uISziI	K13 Other diseases of lip and oral mucosa	exposure	Inverse variance weighted	0.732690055	2	0.693263565
ec6P22	lXnoQ6	K12 Stomatitis and related lesions	exposure	MR Egger	0.561146589	1	0.453798633
ec6P22	lXnoQ6	K12 Stomatitis and related lesions	exposure	Inverse variance weighted	4.545171821	2	0.103045369
ec6P22	6c5Njz	K11 Diseases of salivary glands	exposure	MR Egger	0.000460567	1	0.982878062
ec6P22	6c5Njz	K11 Diseases of salivary glands	exposure	Inverse variance weighted	2.797995711	2	0.246844214
ec6P22	oG35Tm	dyspepsia / indigestion	exposure	MR Egger	0.610016418	1	0.434781628
ec6P22	oG35Tm	dyspepsia / indigestion	exposure	Inverse variance weighted	0.83992189	2	0.657072481
ec6P22	uSlez3	K14 Diseases of tongue	exposure	MR Egger	1.505093389	1	0.219889321
ec6P22	uSlez3	K14 Diseases of tongue	exposure	Inverse variance weighted	2.250323609	2	0.324599941
ec6P22	UuTQjT	I20 Angina pectoris	exposure	MR Egger	1.675350525	1	0.195543406
ec6P22	UuTQjT	I20 Angina pectoris	exposure	Inverse variance weighted	3.043946196	2	0.218280772
ec6P22	1G2VgX	I21 Acute myocardial infarction	exposure	MR Egger	0.065567293	1	0.797903649
ec6P22	1G2VgX	I21 Acute myocardial infarction	exposure	Inverse variance weighted	0.693271544	2	0.707062814
ec6P22	1COhk3	I22 Subsequent myocardial infarction	exposure	MR Egger	0.937072973	1	0.333031737
ec6P22	1COhk3	I22 Subsequent myocardial infarction	exposure	Inverse variance weighted	1.367648781	2	0.504683191
ec6P22	0FGShN	I24 Other acute ischaemic heart diseases	exposure	MR Egger	0.048171816	1	0.826275545
ec6P22	0FGShN	I24 Other acute ischaemic heart diseases	exposure	Inverse variance weighted	0.981709106	2	0.612103096
ec6P22	e0i0Z1	I25 Chronic ischaemic heart disease	exposure	MR Egger	0.618886875	1	0.431461231
ec6P22	e0i0Z1	I25 Chronic ischaemic heart disease	exposure	Inverse variance weighted	4.68808037	2	0.095939242
ec6P22	4qDQdx	I26 Pulmonary embolism	exposure	MR Egger	0.575025292	1	0.448268881
ec6P22	4qDQdx	I26 Pulmonary embolism	exposure	Inverse variance weighted	1.227099234	2	0.541425601
ec6P22	Yd2DTv	I27 Other pulmonary heart diseases	exposure	MR Egger	0.009505039	1	0.922334264
ec6P22	Yd2DTv	I27 Other pulmonary heart diseases	exposure	Inverse variance weighted	2.58909531	2	0.274021789
ec6P22	w91vzS	C15-C26 Malignant neoplasms of digestive organs	exposure	MR Egger	0.818659143	1	0.365572493
ec6P22	w91vzS	C15-C26 Malignant neoplasms of digestive organs	exposure	Inverse variance weighted	2.818078527	2	0.244377953
ec6P22	mkiBUA	bladder problem (not cancer)	exposure	MR Egger	0.2119398	1	0.645251239
ec6P22	mkiBUA	bladder problem (not cancer)	exposure	Inverse variance weighted	0.418844245	2	0.8110528
ec6P22	MYjHm2	M40-M43 Deforming dorsopathies	exposure	MR Egger	0.358823402	1	0.549160415
ec6P22	MYjHm2	M40-M43 Deforming dorsopathies	exposure	Inverse variance weighted	1.261405646	2	0.532217615
ec6P22	dG5uko	J30-J39 Other diseases of upper respiratory tract	exposure	MR Egger	1.231799203	1	0.267057421
ec6P22	dG5uko	J30-J39 Other diseases of upper respiratory tract	exposure	Inverse variance weighted	1.833896047	2	0.39973717
ec6P22	V897ng	N64 Other disorders of breast	exposure	MR Egger	0.26089302	1	0.609507301
ec6P22	V897ng	N64 Other disorders of breast	exposure	Inverse variance weighted	0.261529902	2	0.877423988
ec6P22	AmY5tO	N63 Unspecified lump in breast	exposure	MR Egger	0.562082522	1	0.453422378
ec6P22	AmY5tO	N63 Unspecified lump in breast	exposure	Inverse variance weighted	0.62052058	2	0.733256072
ec6P22	2XzgF4	N62 Hypertrophy of breast	exposure	MR Egger	1.611554269	1	0.204273457
ec6P22	2XzgF4	N62 Hypertrophy of breast	exposure	Inverse variance weighted	2.204382679	2	0.332142449
ec6P22	usSEnu	N60 Benign mammary dysplasia	exposure	MR Egger	0.000295755	1	0.986279027
ec6P22	usSEnu	N60 Benign mammary dysplasia	exposure	Inverse variance weighted	0.135324803	2	0.934575932
ec6P22	0fvHKL	renal/kidney failure	exposure	MR Egger	0.029618677	1	0.863358302
ec6P22	0fvHKL	renal/kidney failure	exposure	Inverse variance weighted	0.159663776	2	0.923271546
ec6P22	jElyep	K66 Other disorders of peritoneum	exposure	MR Egger	1.755817558	1	0.185147053
ec6P22	jElyep	K66 Other disorders of peritoneum	exposure	Inverse variance weighted	1.767061951	2	0.413320906
ec6P22	lbCmsK	J45 Asthma	exposure	MR Egger	2.120743022	1	0.14531603
ec6P22	lbCmsK	J45 Asthma	exposure	Inverse variance weighted	6.574734284	2	0.037352063
ec6P22	X2Xkae	K62 Other diseases of anus and rectum	exposure	MR Egger	0.014052903	1	0.905635889
ec6P22	X2Xkae	K62 Other diseases of anus and rectum	exposure	Inverse variance weighted	5.853280265	2	0.053576747
ec6P22	ORYJyt	K63 Other diseases of intestine	exposure	MR Egger	0.279609821	1	0.596957068
ec6P22	ORYJyt	K63 Other diseases of intestine	exposure	Inverse variance weighted	1.186924019	2	0.552411517
ec6P22	HTnswu	K60 Fissure and fistula of anal and rectal regions	exposure	MR Egger	1.387009553	1	0.238910764
ec6P22	HTnswu	K60 Fissure and fistula of anal and rectal regions	exposure	Inverse variance weighted	1.57328232	2	0.45537175
ec6P22	6JiZDu	J44 Other chronic obstructive pulmonary disease	exposure	MR Egger	0.010717867	1	0.917544617
ec6P22	6JiZDu	J44 Other chronic obstructive pulmonary disease	exposure	Inverse variance weighted	1.52759982	2	0.465892709
ec6P22	PfilE6	urinary frequency / incontinence	exposure	MR Egger	1.52081913	1	0.217495577
ec6P22	PfilE6	urinary frequency / incontinence	exposure	Inverse variance weighted	1.7484972	2	0.417175367
ec6P22	GhtpJ9	L60-L75 Disorders of skin appendages	exposure	MR Egger	2.452072875	1	0.117369782
ec6P22	GhtpJ9	L60-L75 Disorders of skin appendages	exposure	Inverse variance weighted	2.557148555	2	0.278433987
ec6P22	2KlJwS	spine arthritis/spondylitis	exposure	MR Egger	0.776875112	1	0.378098549
ec6P22	2KlJwS	spine arthritis/spondylitis	exposure	Inverse variance weighted	1.393977618	2	0.498082871
ec6P22	tN037z	C67 Malignant neoplasm of bladder	exposure	MR Egger	2.135192607	1	0.14395238
ec6P22	tN037z	C67 Malignant neoplasm of bladder	exposure	Inverse variance weighted	2.240458775	2	0.326204959
ec6P22	53E515	C64 Malignant neoplasm of kidney, except renal pelvis	exposure	MR Egger	0.002674313	1	0.95875677
ec6P22	53E515	C64 Malignant neoplasm of kidney, except renal pelvis	exposure	Inverse variance weighted	2.166103913	2	0.338560675
ec6P22	036DyO	rectal or colon adenoma/polyps	exposure	MR Egger	7.22E-06	1	0.9978555
ec6P22	036DyO	rectal or colon adenoma/polyps	exposure	Inverse variance weighted	0.200090843	2	0.90479632
ec6P22	Qgg897	C61 Malignant neoplasm of prostate	exposure	MR Egger	16.46328185	1	4.96E-05
ec6P22	Qgg897	C61 Malignant neoplasm of prostate	exposure	Inverse variance weighted	19.48835886	2	5.86E-05
ec6P22	Teyd1g	I95 Hypotension	exposure	MR Egger	0.194630019	1	0.65909071
ec6P22	Teyd1g	I95 Hypotension	exposure	Inverse variance weighted	0.454107563	2	0.796877924
ec6P22	zExeni	E10-E14 Diabetes mellitus	exposure	MR Egger	0.37949569	1	0.537873258
ec6P22	zExeni	E10-E14 Diabetes mellitus	exposure	Inverse variance weighted	1.641778756	2	0.440040119
ec6P22	1jvpNt	substance abuse/dependency	exposure	MR Egger	0.079301429	1	0.778246333
ec6P22	1jvpNt	substance abuse/dependency	exposure	Inverse variance weighted	0.74011468	2	0.690694725
ec6P22	sjdGTc	ovarian problem	exposure	MR Egger	0.112172693	1	0.737683985
ec6P22	sjdGTc	ovarian problem	exposure	Inverse variance weighted	0.602199274	2	0.740004037
ec6P22	bDaBD6	bronchiectasis	exposure	MR Egger	0.278073208	1	0.597966894
ec6P22	bDaBD6	bronchiectasis	exposure	Inverse variance weighted	4.984969841	2	0.082704198
ec6P22	yNjhdQ	M94 Other disorders of cartilage	exposure	MR Egger	0.662207931	1	0.415781541
ec6P22	yNjhdQ	M94 Other disorders of cartilage	exposure	Inverse variance weighted	0.689423295	2	0.7084246
ec6P22	xV3baS	bronchitis	exposure	MR Egger	0.21534707	1	0.64260832
ec6P22	xV3baS	bronchitis	exposure	Inverse variance weighted	1.064012945	2	0.587425134
ec6P22	IHpi14	F30-F39 Mood [affective] disorders	exposure	MR Egger	3.514628326	1	0.060829299
ec6P22	IHpi14	F30-F39 Mood [affective] disorders	exposure	Inverse variance weighted	4.329481167	2	0.114779706
ec6P22	eNFVZt	M15-M19 Arthrosis	exposure	MR Egger	0.353508388	1	0.552133804
ec6P22	eNFVZt	M15-M19 Arthrosis	exposure	Inverse variance weighted	1.28824755	2	0.525122466
ec6P22	VsXhue	eye trauma	exposure	MR Egger	0.087484076	1	0.767400335
ec6P22	VsXhue	eye trauma	exposure	Inverse variance weighted	0.537655946	2	0.76427472
ec6P22	evUtUs	H10-H13 Disorders of conjunctiva	exposure	MR Egger	0.010011033	1	0.920300543
ec6P22	evUtUs	H10-H13 Disorders of conjunctiva	exposure	Inverse variance weighted	0.323688404	2	0.850573712
ec6P22	vMJ4B7	M72 Fibroblastic disorders	exposure	MR Egger	0.047322337	1	0.827789893
ec6P22	vMJ4B7	M72 Fibroblastic disorders	exposure	Inverse variance weighted	0.448885438	2	0.798961341
ec6P22	ppUTPt	M71 Other bursopathies	exposure	MR Egger	2.606962405	1	0.106395383
ec6P22	ppUTPt	M71 Other bursopathies	exposure	Inverse variance weighted	2.774670397	2	0.249739926
ec6P22	twgh9M	M70 Soft tissue disorders related to use, overuse and pressure	exposure	MR Egger	0.311007142	1	0.577062819
ec6P22	twgh9M	M70 Soft tissue disorders related to use, overuse and pressure	exposure	Inverse variance weighted	0.576276304	2	0.749658018
ec6P22	m5OcZf	M77 Other enthesopathies	exposure	MR Egger	0.429505485	1	0.512231699
ec6P22	m5OcZf	M77 Other enthesopathies	exposure	Inverse variance weighted	3.268089227	2	0.195138715
ec6P22	Jw7sJM	M75 Shoulder lesions	exposure	MR Egger	0.263523651	1	0.607709628
ec6P22	Jw7sJM	M75 Shoulder lesions	exposure	Inverse variance weighted	0.263631625	2	0.876502421
ec6P22	85ovu3	migraine	exposure	MR Egger	0.634607462	1	0.425670286
ec6P22	85ovu3	migraine	exposure	Inverse variance weighted	3.111650412	2	0.21101518
ec6P22	nvVHE4	M79 Other soft tissue disorders, not elsewhere classified	exposure	MR Egger	2.890303664	1	0.089114128
ec6P22	nvVHE4	M79 Other soft tissue disorders, not elsewhere classified	exposure	Inverse variance weighted	2.900000326	2	0.23457025
ec6P22	gBaOuq	high cholesterol	exposure	MR Egger	0.228654698	1	0.632523149
ec6P22	gBaOuq	high cholesterol	exposure	Inverse variance weighted	2.277350221	2	0.320243027
ec6P22	i5h8ZH	osteoporosis	exposure	MR Egger	6.73E-07	1	0.999345325
ec6P22	i5h8ZH	osteoporosis	exposure	Inverse variance weighted	0.229079451	2	0.891776511
ec6P22	t0lciG	fracture	exposure	MR Egger	0.265563084	1	0.606323744
ec6P22	t0lciG	fracture	exposure	Inverse variance weighted	0.862951585	2	0.649549786
ec6P22	KCXK0T	C18 Malignant neoplasm of colon	exposure	MR Egger	0.18458345	1	0.667463529
ec6P22	KCXK0T	C18 Malignant neoplasm of colon	exposure	Inverse variance weighted	1.051447887	2	0.591127267
ec6P22	4oioLt	F40-F48 Neurotic, stress-related and somatoform disorders	exposure	MR Egger	5.002751624	1	0.025307054
ec6P22	4oioLt	F40-F48 Neurotic, stress-related and somatoform disorders	exposure	Inverse variance weighted	6.2920894	2	0.043021956
ec6P22	l51jX5	G90-G99 Other disorders of the nervous system	exposure	MR Egger	0.035722404	1	0.850089905
ec6P22	l51jX5	G90-G99 Other disorders of the nervous system	exposure	Inverse variance weighted	1.093763178	2	0.578751785
ec6P22	MdSuXQ	ear/vestibular disorder	exposure	MR Egger	1.06172819	1	0.302821356
ec6P22	MdSuXQ	ear/vestibular disorder	exposure	Inverse variance weighted	1.9347915	2	0.380071552
ec6P22	9m2RHt	oesophagitis/barretts oesophagus	exposure	MR Egger	1.20255116	1	0.272812379
ec6P22	9m2RHt	oesophagitis/barretts oesophagus	exposure	Inverse variance weighted	6.116132999	2	0.04697844
ec6P22	kocy3q	tropical & travel-related infections	exposure	MR Egger	0.089453141	1	0.764873528
ec6P22	kocy3q	tropical & travel-related infections	exposure	Inverse variance weighted	1.081470731	2	0.582319877
ec6P22	GPPuN2	M06 Other rheumatoid arthritis	exposure	MR Egger	2.153789582	1	0.14221848
ec6P22	GPPuN2	M06 Other rheumatoid arthritis	exposure	Inverse variance weighted	2.843539391	2	0.241286635
ec6P22	axzYC3	H33 Retinal detachments and breaks	exposure	MR Egger	0.285438384	1	0.593158661
ec6P22	axzYC3	H33 Retinal detachments and breaks	exposure	Inverse variance weighted	0.578557234	2	0.748803547
ec6P22	MqHwDH	M05 Seropositive rheumatoid arthritis	exposure	MR Egger	6.620852513	1	0.010079158
ec6P22	MqHwDH	M05 Seropositive rheumatoid arthritis	exposure	Inverse variance weighted	13.16328826	2	0.001385569
ec6P22	VTPW8O	H36 Retinal disorders in diseases classified elsewhere	exposure	MR Egger	0.501697132	1	0.478755365
ec6P22	VTPW8O	H36 Retinal disorders in diseases classified elsewhere	exposure	Inverse variance weighted	3.0815193	2	0.214218309
ec6P22	Hjf2Ib	H34 Retinal vascular occlusions	exposure	MR Egger	2.363583283	1	0.124196618
ec6P22	Hjf2Ib	H34 Retinal vascular occlusions	exposure	Inverse variance weighted	6.464983322	2	0.039459058
ec6P22	72pKf5	H35 Other retinal disorders	exposure	MR Egger	0.2398896	1	0.624285863
ec6P22	72pKf5	H35 Other retinal disorders	exposure	Inverse variance weighted	2.083222317	2	0.352885669
ec6P22	ncLqQk	G31 Other degenerative diseases of nervous system, not elsewhere classified	exposure	MR Egger	0.010382086	1	0.918841986
ec6P22	ncLqQk	G31 Other degenerative diseases of nervous system, not elsewhere classified	exposure	Inverse variance weighted	0.100627359	2	0.95093109
ec6P22	RLq0dr	G35 Multiple sclerosis	exposure	MR Egger	0.01130984	1	0.915306462
ec6P22	RLq0dr	G35 Multiple sclerosis	exposure	Inverse variance weighted	1.011538852	2	0.603041401
ec6P22	dZNPJj	L60 Nail disorders	exposure	MR Egger	0.576123073	1	0.447835978
ec6P22	dZNPJj	L60 Nail disorders	exposure	Inverse variance weighted	0.626480784	2	0.731074147
ec6P22	0Cl6ni	E04 Other non-toxic goitre	exposure	MR Egger	0.120107684	1	0.728917727
ec6P22	0Cl6ni	E04 Other non-toxic goitre	exposure	Inverse variance weighted	0.156935567	2	0.924531845
ec6P22	bSKFYu	H40-H42 Glaucoma	exposure	MR Egger	1.034216793	1	0.309170318
ec6P22	bSKFYu	H40-H42 Glaucoma	exposure	Inverse variance weighted	1.505611896	2	0.471042975
ec6P22	rYfiYj	E03 Other hypothyroidism	exposure	MR Egger	0.802024421	1	0.370488789
ec6P22	rYfiYj	E03 Other hypothyroidism	exposure	Inverse variance weighted	2.091220187	2	0.35147732
ec6P22	nIjA0k	L02 Cutaneous abscess, furuncle and carbuncle	exposure	MR Egger	0.532688906	1	0.465478576
ec6P22	nIjA0k	L02 Cutaneous abscess, furuncle and carbuncle	exposure	Inverse variance weighted	0.532860275	2	0.766109524
ec6P22	STdOkU	connective tissue disorder	exposure	MR Egger	0.016268994	1	0.898505129
ec6P22	STdOkU	connective tissue disorder	exposure	Inverse variance weighted	0.032841572	2	0.9837133
ec6P22	cNjhrT	K80-K87 Disorders of gallbladder, biliary tract and pancreas	exposure	MR Egger	2.853339585	1	0.091184344
ec6P22	cNjhrT	K80-K87 Disorders of gallbladder, biliary tract and pancreas	exposure	Inverse variance weighted	2.884482898	2	0.236397292
ec6P22	fQUFzM	gall bladder disease	exposure	MR Egger	1.481494319	1	0.223540868
ec6P22	fQUFzM	gall bladder disease	exposure	Inverse variance weighted	1.794719618	2	0.4076445
ec6P22	q3v91p	L50-L54 Urticaria and erythema	exposure	MR Egger	0.030077973	1	0.862313427
ec6P22	q3v91p	L50-L54 Urticaria and erythema	exposure	Inverse variance weighted	0.067991882	2	0.966575428
ec6P22	F2Fw7o	C83 Diffuse non-Hodgkin's lymphoma	exposure	MR Egger	0.008762113	1	0.925422015
ec6P22	F2Fw7o	C83 Diffuse non-Hodgkin's lymphoma	exposure	Inverse variance weighted	0.772737395	2	0.679519942
ec6P22	vvPTnL	G80-G83 Cerebral palsy and other paralytic syndromes	exposure	MR Egger	2.028459365	1	0.154377031
ec6P22	vvPTnL	G80-G83 Cerebral palsy and other paralytic syndromes	exposure	Inverse variance weighted	2.756009088	2	0.252081068
ec6P22	XSezl4	O32 Maternal care for known or suspected malpresentation of foetus	exposure	MR Egger	1.792023651	1	0.180679796
ec6P22	XSezl4	O32 Maternal care for known or suspected malpresentation of foetus	exposure	Inverse variance weighted	1.795474002	2	0.407490768
ec6P22	WzWEfT	O34 Maternal care for known or suspected abnormality of pelvic organs	exposure	MR Egger	0.598855187	1	0.439015158
ec6P22	WzWEfT	O34 Maternal care for known or suspected abnormality of pelvic organs	exposure	Inverse variance weighted	0.90830556	2	0.634985713
ec6P22	5lfMzm	O36 Maternal care for other known or suspected foetal problems	exposure	MR Egger	0.126308975	1	0.722290144
ec6P22	5lfMzm	O36 Maternal care for other known or suspected foetal problems	exposure	Inverse variance weighted	1.558461979	2	0.458758666
ec6P22	EiobOf	C30-C39 Malignant neoplasms of respiratory and intrathoracic organs	exposure	MR Egger	0.509106461	1	0.475525918
ec6P22	EiobOf	C30-C39 Malignant neoplasms of respiratory and intrathoracic organs	exposure	Inverse variance weighted	0.52002872	2	0.771040514
ec6P22	9mIpGF	G81 Hemiplegia	exposure	MR Egger	1.988846229	1	0.158461569
ec6P22	9mIpGF	G81 Hemiplegia	exposure	Inverse variance weighted	2.24396728	2	0.325633215
ec6P22	bcPFH0	H65-H75 Diseases of middle ear and mastoid	exposure	MR Egger	1.55878321	1	0.211843471
ec6P22	bcPFH0	H65-H75 Diseases of middle ear and mastoid	exposure	Inverse variance weighted	2.351052175	2	0.308656557
ec6P22	6TdoiQ	J06 Acute upper respiratory infections of multiple and unspecified sites	exposure	MR Egger	2.663395428	1	0.10268133
ec6P22	6TdoiQ	J06 Acute upper respiratory infections of multiple and unspecified sites	exposure	Inverse variance weighted	2.999291814	2	0.223209183
ec6P22	oq4ul7	D80-D89 Certain disorders involving the immune mechanism	exposure	MR Egger	0.251670778	1	0.61590108
ec6P22	oq4ul7	D80-D89 Certain disorders involving the immune mechanism	exposure	Inverse variance weighted	3.379778319	2	0.184539977
ec6P22	jKkAdL	K50-K52 Noninfective enteritis and colitis	exposure	MR Egger	0.005453245	1	0.941132852
ec6P22	jKkAdL	K50-K52 Noninfective enteritis and colitis	exposure	Inverse variance weighted	2.641420057	2	0.266945696
ec6P22	imTd2S	K59 Other functional intestinal disorders	exposure	MR Egger	0.420036721	1	0.516918722
ec6P22	imTd2S	K59 Other functional intestinal disorders	exposure	Inverse variance weighted	0.505238003	2	0.776763771
ec6P22	TO5m1l	K58 Irritable bowel syndrome	exposure	MR Egger	3.312271177	1	0.068764395
ec6P22	TO5m1l	K58 Irritable bowel syndrome	exposure	Inverse variance weighted	3.489635964	2	0.17467678
ec6P22	4Jkxjn	K57 Diverticular disease of intestine	exposure	MR Egger	1.786383141	1	0.181367463
ec6P22	4Jkxjn	K57 Diverticular disease of intestine	exposure	Inverse variance weighted	3.104842841	2	0.211734654
ec6P22	gWwdN2	K56 Paralytic ileus and intestinal obstruction without hernia	exposure	MR Egger	0.323354894	1	0.569598418
ec6P22	gWwdN2	K56 Paralytic ileus and intestinal obstruction without hernia	exposure	Inverse variance weighted	0.345965034	2	0.841152321
ec6P22	z4KFri	K55 Vascular disorders of intestine	exposure	MR Egger	0.052576278	1	0.818639502
ec6P22	z4KFri	K55 Vascular disorders of intestine	exposure	Inverse variance weighted	1.698184397	2	0.427803116
ec6P22	UfiNpf	K52 Other non-infective gastro-enteritis and colitis	exposure	MR Egger	0.334050886	1	0.563283459
ec6P22	UfiNpf	K52 Other non-infective gastro-enteritis and colitis	exposure	Inverse variance weighted	2.167840649	2	0.338266807
ec6P22	rT8Ecm	J60-J70 Lung diseases due to external agents	exposure	MR Egger	2.233907081	1	0.135012059
ec6P22	rT8Ecm	J60-J70 Lung diseases due to external agents	exposure	Inverse variance weighted	2.241585284	2	0.326021274
ec6P22	a8ZtMa	K50 Crohn's disease [regional enteritis]	exposure	MR Egger	2.600557655	1	0.106826121
ec6P22	a8ZtMa	K50 Crohn's disease [regional enteritis]	exposure	Inverse variance weighted	3.743309548	2	0.153868833
ec6P22	4vP0ju	E78 Disorders of lipoprotein metabolism and other lipidaemias	exposure	MR Egger	0.02669951	1	0.870203623
ec6P22	4vP0ju	E78 Disorders of lipoprotein metabolism and other lipidaemias	exposure	Inverse variance weighted	0.678793214	2	0.71219993
ec6P22	TUa6kK	thyroid problem (not cancer)	exposure	MR Egger	0.823772534	1	0.364079469
ec6P22	TUa6kK	thyroid problem (not cancer)	exposure	Inverse variance weighted	1.368408302	2	0.504491569
ec6P22	esfDDd	G70-G73 Diseases of myoneural junction and muscle	exposure	MR Egger	0.027226051	1	0.868941475
ec6P22	esfDDd	G70-G73 Diseases of myoneural junction and muscle	exposure	Inverse variance weighted	4.827460643	2	0.089480879
ec6P22	YKMNKM	fibromyalgia	exposure	MR Egger	0.025981622	1	0.871945209
ec6P22	YKMNKM	fibromyalgia	exposure	Inverse variance weighted	1.978225685	2	0.371906484
ec6P22	tOvIuT	neurology	exposure	MR Egger	0.002089048	1	0.963544501
ec6P22	tOvIuT	neurology	exposure	Inverse variance weighted	0.117526512	2	0.942929976
ec6P22	ElzV8Z	diabetes	exposure	MR Egger	2.250860542	1	0.133540122
ec6P22	ElzV8Z	diabetes	exposure	Inverse variance weighted	2.944083102	2	0.229456559
ec6P22	FLQOpm	N10-N16 Renal tubulo-interstitial diseases	exposure	MR Egger	0.021424529	1	0.883628359
ec6P22	FLQOpm	N10-N16 Renal tubulo-interstitial diseases	exposure	Inverse variance weighted	0.501284822	2	0.778300634
ec6P22	DT11Vm	respiratory infection	exposure	MR Egger	1.135943925	1	0.286511031
ec6P22	DT11Vm	respiratory infection	exposure	Inverse variance weighted	1.145912199	2	0.563856158
ec6P22	g46q44	cervical problem	exposure	MR Egger	0.354340576	1	0.55166626
ec6P22	g46q44	cervical problem	exposure	Inverse variance weighted	1.272322865	2	0.529320361
ec6P22	0UNP8g	venous thromboembolic disease	exposure	MR Egger	2.749669378	1	0.097274541
ec6P22	0UNP8g	venous thromboembolic disease	exposure	Inverse variance weighted	4.1883361	2	0.123172675
ec6P22	6WRlQp	N85 Other noninflammatory disorders of uterus, except cervix	exposure	MR Egger	2.322807414	1	0.127489747
ec6P22	6WRlQp	N85 Other noninflammatory disorders of uterus, except cervix	exposure	Inverse variance weighted	2.912178876	2	0.233146227
ec6P22	DA8LC0	N84 Polyp of female genital tract	exposure	MR Egger	4.448459259	1	0.03493275
ec6P22	DA8LC0	N84 Polyp of female genital tract	exposure	Inverse variance weighted	6.439808795	2	0.039958878
ec6P22	ArDpQg	N87 Dysplasia of cervix uteri	exposure	MR Egger	0.655218478	1	0.418253093
ec6P22	ArDpQg	N87 Dysplasia of cervix uteri	exposure	Inverse variance weighted	0.939898154	2	0.625034096
ec6P22	KZQ732	N86 Erosion and ectropion of cervix uteri	exposure	MR Egger	0.87484017	1	0.349618821
ec6P22	KZQ732	N86 Erosion and ectropion of cervix uteri	exposure	Inverse variance weighted	1.01224913	2	0.602827276
ec6P22	wLQxQd	N81 Female genital prolapse	exposure	MR Egger	0.052015846	1	0.819591956
ec6P22	wLQxQd	N81 Female genital prolapse	exposure	Inverse variance weighted	0.303638397	2	0.859143601
ec6P22	Jn9RtM	N80 Endometriosis	exposure	MR Egger	1.687149537	1	0.193977149
ec6P22	Jn9RtM	N80 Endometriosis	exposure	Inverse variance weighted	2.852504191	2	0.240207512
ec6P22	IzHSlI	N83 Noninflammatory disorders of ovary, Fallopian tube and broad ligament	exposure	MR Egger	1.819431085	1	0.177381011
ec6P22	IzHSlI	N83 Noninflammatory disorders of ovary, Fallopian tube and broad ligament	exposure	Inverse variance weighted	1.842927652	2	0.397936105
ec6P22	85SPml	clotting disorder/excessive bleeding	exposure	MR Egger	1.676381243	1	0.195405995
ec6P22	85SPml	clotting disorder/excessive bleeding	exposure	Inverse variance weighted	3.292271561	2	0.192793467
ec6P22	1RRTwm	rosacea	exposure	MR Egger	0.492866613	1	0.482651353
ec6P22	1RRTwm	rosacea	exposure	Inverse variance weighted	0.543845951	2	0.761912945
ec6P22	M6lpBx	N89 Other noninflammatory disorders of vagina	exposure	MR Egger	0.002373085	1	0.961146963
ec6P22	M6lpBx	N89 Other noninflammatory disorders of vagina	exposure	Inverse variance weighted	0.078826322	2	0.961353433
ec6P22	621pYt	N88 Other noninflammatory disorders of cervix uteri	exposure	MR Egger	0.117127364	1	0.732171224
ec6P22	621pYt	N88 Other noninflammatory disorders of cervix uteri	exposure	Inverse variance weighted	0.167861378	2	0.919494985
ec6P22	QnXvuy	H53-H54 Visual disturbances and blindness	exposure	MR Egger	0.832963514	1	0.361416996
ec6P22	QnXvuy	H53-H54 Visual disturbances and blindness	exposure	Inverse variance weighted	1.469655196	2	0.479588134
ec6P22	ipfNM3	F31 Bipolar affective disorder	exposure	MR Egger	0.031540992	1	0.859038822
ec6P22	ipfNM3	F31 Bipolar affective disorder	exposure	Inverse variance weighted	3.535295672	2	0.170734111
ec6P22	j09Xxr	F32 Depressive episode	exposure	MR Egger	3.124409696	1	0.077127801
ec6P22	j09Xxr	F32 Depressive episode	exposure	Inverse variance weighted	3.725874527	2	0.15521605
ec6P22	O614OH	F33 Recurrent depressive disorder	exposure	MR Egger	0.145631886	1	0.702745131
ec6P22	O614OH	F33 Recurrent depressive disorder	exposure	Inverse variance weighted	3.449035549	2	0.178258992
ec6P22	7ecaVs	D69 Purpura and other haemorrhagic conditions	exposure	MR Egger	0.529491558	1	0.466820698
ec6P22	7ecaVs	D69 Purpura and other haemorrhagic conditions	exposure	Inverse variance weighted	3.612108659	2	0.164301138
ec6P22	G8srja	D68 Other coagulation defects	exposure	MR Egger	0.522026302	1	0.469978597
ec6P22	G8srja	D68 Other coagulation defects	exposure	Inverse variance weighted	0.585068679	2	0.746369615
ec6P22	RMildz	D64 Other anaemias	exposure	MR Egger	0.264039078	1	0.607358735
ec6P22	RMildz	D64 Other anaemias	exposure	Inverse variance weighted	0.282099781	2	0.868445984
ec6P22	0edIji	miscarriage	exposure	MR Egger	3.863842349	1	0.049337219
ec6P22	0edIji	miscarriage	exposure	Inverse variance weighted	4.131822951	2	0.126702751
ec6P22	fi8OHc	D63 Anaemia in chronic diseases classified elsewhere	exposure	MR Egger	0.366266256	1	0.545046546
ec6P22	fi8OHc	D63 Anaemia in chronic diseases classified elsewhere	exposure	Inverse variance weighted	0.7136544	2	0.699893429
ec6P22	cpHYqf	N00-N08 Glomerular diseases	exposure	MR Egger	1.802591982	1	0.179399453
ec6P22	cpHYqf	N00-N08 Glomerular diseases	exposure	Inverse variance weighted	3.6010402	2	0.165212939
ec6P22	FM31eO	varicella zoster virus	exposure	MR Egger	2.53922501	1	0.111049281
ec6P22	FM31eO	varicella zoster virus	exposure	Inverse variance weighted	2.539496021	2	0.280902397
ec6P22	LHsr08	I64 Stroke, not specified as haemorrhage or infarction	exposure	MR Egger	2.285880895	1	0.130555999
ec6P22	LHsr08	I64 Stroke, not specified as haemorrhage or infarction	exposure	Inverse variance weighted	4.085393102	2	0.129678554
ec6P22	20lX26	N39 Other disorders of urinary system	exposure	MR Egger	0.210430577	1	0.646430132
ec6P22	20lX26	N39 Other disorders of urinary system	exposure	Inverse variance weighted	0.296033652	2	0.862416604
ec6P22	yJ4pp9	emphysema/chronic bronchitis	exposure	MR Egger	0.06325236	1	0.801427394
ec6P22	yJ4pp9	emphysema/chronic bronchitis	exposure	Inverse variance weighted	5.001420693	2	0.082026711
ec6P22	I9qxZf	I67 Other cerebrovascular diseases	exposure	MR Egger	0.005244336	1	0.942269429
ec6P22	I9qxZf	I67 Other cerebrovascular diseases	exposure	Inverse variance weighted	0.605989092	2	0.738603125
ec6P22	74hA4h	B00-B09 Viral infections characterized by skin and mucous membrane lesions	exposure	MR Egger	1.027713552	1	0.310696294
ec6P22	74hA4h	B00-B09 Viral infections characterized by skin and mucous membrane lesions	exposure	Inverse variance weighted	1.153987805	2	0.561584008
ec6P22	YMd6dI	I61 Intracerebral haemorrhage	exposure	MR Egger	0.245396033	1	0.620335694
ec6P22	YMd6dI	I61 Intracerebral haemorrhage	exposure	Inverse variance weighted	1.292824257	2	0.523922174
ec6P22	ACIatc	I63 Cerebral infarction	exposure	MR Egger	0.324217415	1	0.569084088
ec6P22	ACIatc	I63 Cerebral infarction	exposure	Inverse variance weighted	3.647383836	2	0.161428668
ec6P22	ry1UWC	N30 Cystitis	exposure	MR Egger	0.590343165	1	0.442286449
ec6P22	ry1UWC	N30 Cystitis	exposure	Inverse variance weighted	0.791361656	2	0.673221535
ec6P22	Yy1CTl	N31 Neuromuscular dysfunction of bladder, not elsewhere classified	exposure	MR Egger	2.443492713	1	0.118013196
ec6P22	Yy1CTl	N31 Neuromuscular dysfunction of bladder, not elsewhere classified	exposure	Inverse variance weighted	2.523884837	2	0.283103586
ec6P22	wZQ6Q4	N32 Other disorders of bladder	exposure	MR Egger	0.018008574	1	0.893247567
ec6P22	wZQ6Q4	N32 Other disorders of bladder	exposure	Inverse variance weighted	0.019927867	2	0.990085542
ec6P22	Mb95Ye	O80-O84 Delivery	exposure	MR Egger	0.413962143	1	0.519965298
ec6P22	Mb95Ye	O80-O84 Delivery	exposure	Inverse variance weighted	0.583630653	2	0.746906457
ec6P22	Nlnvct	N36 Other disorders of urethra	exposure	MR Egger	0.229701603	1	0.631745174
ec6P22	Nlnvct	N36 Other disorders of urethra	exposure	Inverse variance weighted	0.603910401	2	0.739371187
ec6P22	B5BMwt	C56 Malignant neoplasm of ovary	exposure	MR Egger	0.75543924	1	0.38475958
ec6P22	B5BMwt	C56 Malignant neoplasm of ovary	exposure	Inverse variance weighted	2.152036207	2	0.340950456
ec6P22	0w0jaT	C54 Malignant neoplasm of corpus uteri	exposure	MR Egger	0.695282946	1	0.404373247
ec6P22	0w0jaT	C54 Malignant neoplasm of corpus uteri	exposure	Inverse variance weighted	1.151502415	2	0.56228232
ec6P22	hdX44j	asthma	exposure	MR Egger	0.035646916	1	0.850246507
ec6P22	hdX44j	asthma	exposure	Inverse variance weighted	0.40003557	2	0.818716192
ec6P22	gaFSga	N20-N23 Urolithiasis	exposure	MR Egger	1.829202822	1	0.176221733
ec6P22	gaFSga	N20-N23 Urolithiasis	exposure	Inverse variance weighted	11.65202993	2	0.002949809
ec6P22	zEp6Sk	C50 Malignant neoplasm of breast	exposure	MR Egger	3.11936105	1	0.077367115
ec6P22	zEp6Sk	C50 Malignant neoplasm of breast	exposure	Inverse variance weighted	5.094604579	2	0.078292592
ec6P22	6KvHqS	H02 Other disorders of eyelid	exposure	MR Egger	0.134105298	1	0.714212931
ec6P22	6KvHqS	H02 Other disorders of eyelid	exposure	Inverse variance weighted	0.455689175	2	0.796247997
ec6P22	MPZKmX	H01 Other inflammation of eyelid	exposure	MR Egger	0.014467449	1	0.904260785
ec6P22	MPZKmX	H01 Other inflammation of eyelid	exposure	Inverse variance weighted	0.066871652	2	0.967116973
ec6P22	hHIYQi	H00 Hordeolum and chalazion	exposure	MR Egger	0.310414451	1	0.577425973
ec6P22	hHIYQi	H00 Hordeolum and chalazion	exposure	Inverse variance weighted	1.024394844	2	0.599177485
ec6P22	fQfAQy	M31 Other necrotising vasculopathies	exposure	MR Egger	4.247440104	1	0.039309542
ec6P22	fQfAQy	M31 Other necrotising vasculopathies	exposure	Inverse variance weighted	4.34216269	2	0.114054218
ec6P22	BVMBVz	H04 Disorders of lachrymal system	exposure	MR Egger	1.43986803	1	0.230160697
ec6P22	BVMBVz	H04 Disorders of lachrymal system	exposure	Inverse variance weighted	1.537765628	2	0.463530629
ec6P22	B8SsbA	cataract	exposure	MR Egger	0.046006566	1	0.830163864
ec6P22	B8SsbA	cataract	exposure	Inverse variance weighted	0.337828802	2	0.844581196
ec6P22	JZPHXx	M00-M03 Infectious arthropathies	exposure	MR Egger	4.75E-05	1	0.994503048
ec6P22	JZPHXx	M00-M03 Infectious arthropathies	exposure	Inverse variance weighted	0.406551309	2	0.816053262
ec6P22	tSI0a2	O30-O48 Maternal care related to the fetus and amniotic cavity and possible delivery problems	exposure	MR Egger	0.082229347	1	0.774298698
ec6P22	tSI0a2	O30-O48 Maternal care related to the fetus and amniotic cavity and possible delivery problems	exposure	Inverse variance weighted	0.583295797	2	0.747031521
ec6P22	xupp5k	N80-N98 Noninflammatory disorders of female genital tract	exposure	MR Egger	2.004654836	1	0.156816985
ec6P22	xupp5k	N80-N98 Noninflammatory disorders of female genital tract	exposure	Inverse variance weighted	2.135337252	2	0.343809132
ec6P22	oFhigw	breast cysts	exposure	MR Egger	1.016887166	1	0.313258522
ec6P22	oFhigw	breast cysts	exposure	Inverse variance weighted	6.327419107	2	0.042268652
ec6P22	n9JS2U	I65 Occlusion and stenosis of precerebral arteries, not resulting in cerebral infarction	exposure	MR Egger	0.490858709	1	0.483544504
ec6P22	n9JS2U	I65 Occlusion and stenosis of precerebral arteries, not resulting in cerebral infarction	exposure	Inverse variance weighted	1.043917334	2	0.59335722
ec6P22	keUZTW	L40 Psoriasis	exposure	MR Egger	0.969484482	1	0.324808781
ec6P22	keUZTW	L40 Psoriasis	exposure	Inverse variance weighted	1.027470365	2	0.598256802
ec6P22	AZkkKK	muscle/soft tissue problem	exposure	MR Egger	0.360072028	1	0.548466236
ec6P22	AZkkKK	muscle/soft tissue problem	exposure	Inverse variance weighted	3.808862281	2	0.148907326
ec6P22	6COUl0	uterine problem	exposure	MR Egger	1.486013784	1	0.222835975
ec6P22	6COUl0	uterine problem	exposure	Inverse variance weighted	1.489256974	2	0.474910703
ec6P22	ZEiE4U	rheumatoid arthritis	exposure	MR Egger	1.991306822	1	0.158204307
ec6P22	ZEiE4U	rheumatoid arthritis	exposure	Inverse variance weighted	2.142279292	2	0.342617832
ec6P22	Yrm1tH	I60 Subarachnoid haemorrhage	exposure	MR Egger	1.915821218	1	0.16631806
ec6P22	Yrm1tH	I60 Subarachnoid haemorrhage	exposure	Inverse variance weighted	2.127462965	2	0.345165425
ec6P22	zzKp2W	H72 Perforation of tympanic membrane	exposure	MR Egger	0.256287179	1	0.612682464
ec6P22	zzKp2W	H72 Perforation of tympanic membrane	exposure	Inverse variance weighted	2.032439625	2	0.361960636
ec6P22	8OYYfY	M45-M49 Spondylopathies	exposure	MR Egger	1.14489164	1	0.284621067
ec6P22	8OYYfY	M45-M49 Spondylopathies	exposure	Inverse variance weighted	1.811495014	2	0.4042396
ec6P22	0SV5Sk	C00-C14 Malignant neoplasms of lip, oral cavity and pharynx	exposure	MR Egger	0.999269218	1	0.3174874
ec6P22	0SV5Sk	C00-C14 Malignant neoplasms of lip, oral cavity and pharynx	exposure	Inverse variance weighted	2.83272487	2	0.242594868
ec6P22	rUwND7	C51-C58 Malignant neoplasms of female genital organs	exposure	MR Egger	1.576135001	1	0.209318295
ec6P22	rUwND7	C51-C58 Malignant neoplasms of female genital organs	exposure	Inverse variance weighted	1.576933456	2	0.454541197
ec6P22	gQJmGG	K21 Gastro-oesophageal reflux disease	exposure	MR Egger	0.047620865	1	0.827256102
ec6P22	gQJmGG	K21 Gastro-oesophageal reflux disease	exposure	Inverse variance weighted	2.028586317	2	0.362658681
ec6P22	NFPcLz	spinal injury	exposure	MR Egger	2.683143104	1	0.101415383
ec6P22	NFPcLz	spinal injury	exposure	Inverse variance weighted	2.745220899	2	0.253444491
ec6P22	UwMfOw	throat or larynx disorder	exposure	MR Egger	0.320437879	1	0.571344614
ec6P22	UwMfOw	throat or larynx disorder	exposure	Inverse variance weighted	3.401073774	2	0.18258547
ec6P22	vcW2PH	peritonitis	exposure	MR Egger	1.486024706	1	0.222834275
ec6P22	vcW2PH	peritonitis	exposure	Inverse variance weighted	1.798407615	2	0.406893496
ec6P22	XjzO42	H90 Conductive and sensorineural hearing loss	exposure	MR Egger	0.778070717	1	0.377731833
ec6P22	XjzO42	H90 Conductive and sensorineural hearing loss	exposure	Inverse variance weighted	2.286702032	2	0.318749097
ec6P22	9sXzC4	H91 Other hearing loss	exposure	MR Egger	2.813811574	1	0.093456087
ec6P22	9sXzC4	H91 Other hearing loss	exposure	Inverse variance weighted	3.579007248	2	0.167043065
ec6P22	PPHtqD	H92 Otalgia and effusion of ear	exposure	MR Egger	0.002301592	1	0.961736239
ec6P22	PPHtqD	H92 Otalgia and effusion of ear	exposure	Inverse variance weighted	1.306963156	2	0.520231394
ec6P22	V5UjaM	H93 Other disorders of ear, not elsewhere classified	exposure	MR Egger	0.352451218	1	0.552728824
ec6P22	V5UjaM	H93 Other disorders of ear, not elsewhere classified	exposure	Inverse variance weighted	1.45834204	2	0.482308649
ec6P22	C7dnmb	J80-J84 Other respiratory diseases principally affecting the interstitium	exposure	MR Egger	2.830806286	1	0.092471923
ec6P22	C7dnmb	J80-J84 Other respiratory diseases principally affecting the interstitium	exposure	Inverse variance weighted	3.739757308	2	0.154142365
ec6P22	hm2BcV	osteopenia	exposure	MR Egger	0.01421987	1	0.905079596
ec6P22	hm2BcV	osteopenia	exposure	Inverse variance weighted	0.032978552	2	0.983645928
ec6P22	TlHLVI	I95-I99 Other and unspecified disorders of the circulatory system	exposure	MR Egger	0.114151397	1	0.735466442
ec6P22	TlHLVI	I95-I99 Other and unspecified disorders of the circulatory system	exposure	Inverse variance weighted	0.161808492	2	0.922281999
ec6P22	nSstHZ	nasal/sinus disorder	exposure	MR Egger	4.079829622	1	0.043398035
ec6P22	nSstHZ	nasal/sinus disorder	exposure	Inverse variance weighted	4.539648969	2	0.103330315
ec6P22	iXFNNs	L97 Ulcer of lower limb, not elsewhere classified	exposure	MR Egger	0.031255063	1	0.859672548
ec6P22	iXFNNs	L97 Ulcer of lower limb, not elsewhere classified	exposure	Inverse variance weighted	0.424327612	2	0.808832195
ec6P22	Bm08MW	L90 Atrophic disorders of skin	exposure	MR Egger	1.029662772	1	0.310237886
ec6P22	Bm08MW	L90 Atrophic disorders of skin	exposure	Inverse variance weighted	1.341761359	2	0.511258125
ec6P22	9rB9Op	L91 Hypertrophic disorders of skin	exposure	MR Egger	0.35711188	1	0.550114615
ec6P22	9rB9Op	L91 Hypertrophic disorders of skin	exposure	Inverse variance weighted	1.470514925	2	0.47938202
ec6P22	7yvUG0	L92 Granulomatous disorders of skin and subcutaneous tissue	exposure	MR Egger	0.518352084	1	0.471545484
ec6P22	7yvUG0	L92 Granulomatous disorders of skin and subcutaneous tissue	exposure	Inverse variance weighted	0.712719686	2	0.700220606
ec6P22	56ed4p	L98 Other disorders of skin and subcutaneous tissue, not elsewhere classified	exposure	MR Egger	0.452309691	1	0.501240155
ec6P22	56ed4p	L98 Other disorders of skin and subcutaneous tissue, not elsewhere classified	exposure	Inverse variance weighted	2.276181207	2	0.320430267
ec6P22	IHkGJQ	N17-N19 Renal failure	exposure	MR Egger	0.017344491	1	0.895222784
ec6P22	IHkGJQ	N17-N19 Renal failure	exposure	Inverse variance weighted	0.021925721	2	0.989097013
ec6P22	XYVF9N	inflammatory bowel disease	exposure	MR Egger	3.393741248	1	0.065444297
ec6P22	XYVF9N	inflammatory bowel disease	exposure	Inverse variance weighted	4.361672202	2	0.112947056
ec6P22	1Rd33G	M20-M25 Other joint disorders	exposure	MR Egger	0.043246045	1	0.835262671
ec6P22	1Rd33G	M20-M25 Other joint disorders	exposure	Inverse variance weighted	3.452799825	2	0.1779238
ec6P22	MChNUj	E70-E90 Metabolic disorders	exposure	MR Egger	0.052347582	1	0.819027523
ec6P22	MChNUj	E70-E90 Metabolic disorders	exposure	Inverse variance weighted	0.112521213	2	0.945292754
ec6P22	T0igqA	J69 Pneumonitis due to solids and liquids	exposure	MR Egger	1.909391066	1	0.167030916
ec6P22	T0igqA	J69 Pneumonitis due to solids and liquids	exposure	Inverse variance weighted	2.017346423	2	0.364702542
ec6P22	tGzvPc	O99 Other maternal diseases classifiable elsewhere but complicating pregnancy, childbirth and the puerperium	exposure	MR Egger	2.396450243	1	0.121610924
ec6P22	tGzvPc	O99 Other maternal diseases classifiable elsewhere but complicating pregnancy, childbirth and the puerperium	exposure	Inverse variance weighted	3.878689391	2	0.14379815
ec6P22	2dx53f	disorder or pituitary gland	exposure	MR Egger	0.173391011	1	0.677115527
ec6P22	2dx53f	disorder or pituitary gland	exposure	Inverse variance weighted	1.446592937	2	0.485150334
ec6P22	0sfQiJ	G62 Other polyneuropathies	exposure	MR Egger	0.055152004	1	0.81432932
ec6P22	0sfQiJ	G62 Other polyneuropathies	exposure	Inverse variance weighted	0.791247405	2	0.673259994
ec6P22	Jo7ouK	dry eyes	exposure	MR Egger	0.002371931	1	0.961156405
ec6P22	Jo7ouK	dry eyes	exposure	Inverse variance weighted	1.239761246	2	0.53800866
ec6P22	c1jXd3	O63 Long labour	exposure	MR Egger	2.174992058	1	0.14027024
ec6P22	c1jXd3	O63 Long labour	exposure	Inverse variance weighted	5.081045316	2	0.07882519
ec6P22	cMNpL1	other venous/lymphatic disease	exposure	MR Egger	0.483060583	1	0.487039259
ec6P22	cMNpL1	other venous/lymphatic disease	exposure	Inverse variance weighted	0.521340003	2	0.770535153
ec6P22	ZSuGcY	O68 Labour and delivery complicated by foetal stress [distress]	exposure	MR Egger	0.144158744	1	0.704181167
ec6P22	ZSuGcY	O68 Labour and delivery complicated by foetal stress [distress]	exposure	Inverse variance weighted	0.522780621	2	0.76998033
ec6P22	k8MI2F	O69 Labour and delivery complicated by umbilical cord complications	exposure	MR Egger	0.317858743	1	0.572897313
ec6P22	k8MI2F	O69 Labour and delivery complicated by umbilical cord complications	exposure	Inverse variance weighted	0.327253669	2	0.849058802
ec6P22	r8ZI83	K65 Peritonitis	exposure	MR Egger	0.013805419	1	0.906466646
ec6P22	r8ZI83	K65 Peritonitis	exposure	Inverse variance weighted	0.015714471	2	0.992173552
ec6P22	8fsSzB	J18 Pneumonia, organism unspecified	exposure	MR Egger	2.219593814	1	0.136268907
ec6P22	8fsSzB	J18 Pneumonia, organism unspecified	exposure	Inverse variance weighted	2.226784321	2	0.328442938
ec6P22	b6wKNw	L29 Pruritus	exposure	MR Egger	0.032068096	1	0.857878286
ec6P22	b6wKNw	L29 Pruritus	exposure	Inverse variance weighted	0.21983901	2	0.895906248
ec6P22	45SJNy	M35 Other systemic involvement of connective tissue	exposure	MR Egger	0.98147709	1	0.321834408
ec6P22	45SJNy	M35 Other systemic involvement of connective tissue	exposure	Inverse variance weighted	1.335373866	2	0.512893564
ec6P22	oYXvhJ	F10-F19 Mental and behavioural disorders due to psychoactive substance use	exposure	MR Egger	0.275334852	1	0.599775352
ec6P22	oYXvhJ	F10-F19 Mental and behavioural disorders due to psychoactive substance use	exposure	Inverse variance weighted	0.351404274	2	0.838867814
ec6P22	3dn6Sa	K01 Embedded and impacted teeth	exposure	MR Egger	0.189283346	1	0.663513753
ec6P22	3dn6Sa	K01 Embedded and impacted teeth	exposure	Inverse variance weighted	0.247327201	2	0.88367706
ec6P22	gq0jMf	K02 Dental caries	exposure	MR Egger	0.130048905	1	0.718381338
ec6P22	gq0jMf	K02 Dental caries	exposure	Inverse variance weighted	0.865156327	2	0.648834136
ec6P22	7Avz27	K04 Diseases of pulp and periapical tissues	exposure	MR Egger	0.038169622	1	0.84510293
ec6P22	7Avz27	K04 Diseases of pulp and periapical tissues	exposure	Inverse variance weighted	0.093096568	2	0.954518472
ec6P22	LgqoOv	K05 Gingivitis and periodontal diseases	exposure	MR Egger	2.711607812	1	0.099620541
ec6P22	LgqoOv	K05 Gingivitis and periodontal diseases	exposure	Inverse variance weighted	3.07331147	2	0.215099249
ec6P22	sASYe0	K07 Dentofacial anomalies [including malocclusion]	exposure	MR Egger	0.229263118	1	0.632070755
ec6P22	sASYe0	K07 Dentofacial anomalies [including malocclusion]	exposure	Inverse variance weighted	0.233737378	2	0.889702013
ec6P22	0ijJsS	K08 Other disorders of teeth and supporting structures	exposure	MR Egger	0.739691406	1	0.38975975
ec6P22	0ijJsS	K08 Other disorders of teeth and supporting structures	exposure	Inverse variance weighted	0.822804593	2	0.662720268
ec6P22	fI51QX	K61 Abscess of anal and rectal regions	exposure	MR Egger	1.29623359	1	0.254902349
ec6P22	fI51QX	K61 Abscess of anal and rectal regions	exposure	Inverse variance weighted	5.740511315	2	0.056684433
ec6P22	TA1zpP	I10 Essential (primary) hypertension	exposure	MR Egger	0.057602368	1	0.810326432
ec6P22	TA1zpP	I10 Essential (primary) hypertension	exposure	Inverse variance weighted	2.84981178	2	0.240531099
ec6P22	9GLX20	I12 Hypertensive renal disease	exposure	MR Egger	0.035382272	1	0.850796881
ec6P22	9GLX20	I12 Hypertensive renal disease	exposure	Inverse variance weighted	0.492804189	2	0.781607881
ec6P22	CWqraJ	G60-G64 Polyneuropathies and other disorders of the peripheral nervous system	exposure	MR Egger	0.001290366	1	0.971344819
ec6P22	CWqraJ	G60-G64 Polyneuropathies and other disorders of the peripheral nervous system	exposure	Inverse variance weighted	0.34773139	2	0.840409761
ec6P22	5LLK6p	N75 Diseases of Bartholin's gland	exposure	MR Egger	0.051780389	1	0.819993726
ec6P22	5LLK6p	N75 Diseases of Bartholin's gland	exposure	Inverse variance weighted	1.170978456	2	0.556833377
ec6P22	wxNFKT	N76 Other inflammation of vagina and vulva	exposure	MR Egger	0.731852926	1	0.392283242
ec6P22	wxNFKT	N76 Other inflammation of vagina and vulva	exposure	Inverse variance weighted	0.751047828	2	0.686929293
ec6P22	yxQB8f	N70 Salpingitis and oophoritis	exposure	MR Egger	1.518724669	1	0.217812591
ec6P22	yxQB8f	N70 Salpingitis and oophoritis	exposure	Inverse variance weighted	1.81737836	2	0.403052207
ec6P22	jAWNzx	N72 Inflammatory disease of cervix uteri	exposure	MR Egger	1.251367025	1	0.263291543
ec6P22	jAWNzx	N72 Inflammatory disease of cervix uteri	exposure	Inverse variance weighted	1.422538276	2	0.491020629
ec6P22	eBdWQo	N73 Other female pelvic inflammatory diseases	exposure	MR Egger	1.130102882	1	0.287753395
ec6P22	eBdWQo	N73 Other female pelvic inflammatory diseases	exposure	Inverse variance weighted	1.238526463	2	0.538340924
ec6P22	bVYVLw	I70-I79 Diseases of arteries, arterioles and capillaries	exposure	MR Egger	4.097915806	1	0.042936111
ec6P22	bVYVLw	I70-I79 Diseases of arteries, arterioles and capillaries	exposure	Inverse variance weighted	7.283534571	2	0.02620599
ec6P22	jU273d	infection of nervous system	exposure	MR Egger	0.230621928	1	0.631063062
ec6P22	jU273d	infection of nervous system	exposure	Inverse variance weighted	0.243025988	2	0.885579546
ec6P22	542QmX	cranial nerve problem/palsy	exposure	MR Egger	0.168951867	1	0.681045001
ec6P22	542QmX	cranial nerve problem/palsy	exposure	Inverse variance weighted	0.218336719	2	0.896579457
ec6P22	u6hcu1	K92 Other diseases of digestive system	exposure	MR Egger	0.001696114	1	0.967149284
ec6P22	u6hcu1	K92 Other diseases of digestive system	exposure	Inverse variance weighted	0.119995317	2	0.941766739
ec6P22	C7n9IA	K91 Postprocedural disorders of digestive system, not elsewhere classified	exposure	MR Egger	0.195539401	1	0.658345663
ec6P22	C7n9IA	K91 Postprocedural disorders of digestive system, not elsewhere classified	exposure	Inverse variance weighted	0.234253383	2	0.889472497
ec6P22	ect1iM	K90 Intestinal malabsorption	exposure	MR Egger	1.589341713	1	0.20742021
ec6P22	ect1iM	K90 Intestinal malabsorption	exposure	Inverse variance weighted	1.881523402	2	0.390330407
ec6P22	QHVcVC	L55-L59 Radiation-related disorders of the skin and subcutaneous tissue	exposure	MR Egger	0.492756674	1	0.482700186
ec6P22	QHVcVC	L55-L59 Radiation-related disorders of the skin and subcutaneous tissue	exposure	Inverse variance weighted	0.7884503	2	0.674202242
ec6P22	OJMFA6	arthritis (nos)	exposure	MR Egger	0.077578337	1	0.780606399
ec6P22	OJMFA6	arthritis (nos)	exposure	Inverse variance weighted	0.547471188	2	0.760533138
ec6P22	1reVBT	chronic fatigue syndrome	exposure	MR Egger	1.87E-07	1	0.999655137
ec6P22	1reVBT	chronic fatigue syndrome	exposure	Inverse variance weighted	0.122947291	2	0.940377729
ec6P22	vzRRDR	H60-H62 Diseases of external ear	exposure	MR Egger	1.247769925	1	0.263978837
ec6P22	vzRRDR	H60-H62 Diseases of external ear	exposure	Inverse variance weighted	2.281883059	2	0.319518044
ec6P22	jJsKEO	H30-H36 Disorders of choroid and retina	exposure	MR Egger	0.050202403	1	0.822711452
ec6P22	jJsKEO	H30-H36 Disorders of choroid and retina	exposure	Inverse variance weighted	2.214179198	2	0.330519507
ec6P22	8Tli7K	I89 Other non-infective disorders of lymphatic vessels and lymph nodes	exposure	MR Egger	0.336760413	1	0.561705168
ec6P22	8Tli7K	I89 Other non-infective disorders of lymphatic vessels and lymph nodes	exposure	Inverse variance weighted	0.692264678	2	0.707418862
ec6P22	tuK51f	K35-K38 Diseases of appendix	exposure	MR Egger	0.146365097	1	0.702033488
ec6P22	tuK51f	K35-K38 Diseases of appendix	exposure	Inverse variance weighted	10.28027728	2	0.005856878
ec6P22	2UnqlH	I83 Varicose veins of lower extremities	exposure	MR Egger	0.533056872	1	0.465324515
ec6P22	2UnqlH	I83 Varicose veins of lower extremities	exposure	Inverse variance weighted	1.118112021	2	0.571748534
ec6P22	yGIc13	I80 Phlebitis and thrombophlebitis	exposure	MR Egger	0.38385515	1	0.535547213
ec6P22	yGIc13	I80 Phlebitis and thrombophlebitis	exposure	Inverse variance weighted	0.818823408	2	0.664040788
ec6P22	SWDDHP	pneumonia	exposure	MR Egger	0.712312973	1	0.398677029
ec6P22	SWDDHP	pneumonia	exposure	Inverse variance weighted	0.712820904	2	0.700185169
ec6P22	IvR0zp	I20-I25 Ischaemic heart diseases	exposure	MR Egger	0.017378027	1	0.895122124
ec6P22	IvR0zp	I20-I25 Ischaemic heart diseases	exposure	Inverse variance weighted	3.288141333	2	0.193192019
ec6P22	9d0158	I84 Haemorrhoids	exposure	MR Egger	0.000480915	1	0.982503972
ec6P22	9d0158	I84 Haemorrhoids	exposure	Inverse variance weighted	0.687923544	2	0.70895603
ec6P22	hQDKVb	I85 Oesophageal varices	exposure	MR Egger	0.002551007	1	0.959717974
ec6P22	hQDKVb	I85 Oesophageal varices	exposure	Inverse variance weighted	0.015610744	2	0.992225011
ec6P22	U4rrfK	psoriatic arthropathy	exposure	MR Egger	0.204616468	1	0.651020089
ec6P22	U4rrfK	psoriatic arthropathy	exposure	Inverse variance weighted	0.245329226	2	0.884560283
ec6P22	LBmsny	M89 Other disorders of bone	exposure	MR Egger	0.141706909	1	0.706589976
ec6P22	LBmsny	M89 Other disorders of bone	exposure	Inverse variance weighted	2.318914406	2	0.313656386
ec6P22	E41zHy	M86 Osteomyelitis	exposure	MR Egger	1.031295348	1	0.309854622
ec6P22	E41zHy	M86 Osteomyelitis	exposure	Inverse variance weighted	1.195327919	2	0.550095181
ec6P22	u1HDYj	M87 Osteonecrosis	exposure	MR Egger	0.789444034	1	0.37426829
ec6P22	u1HDYj	M87 Osteonecrosis	exposure	Inverse variance weighted	2.051011101	2	0.358615122
ec6P22	qSQPNo	M84 Disorders of continuity of bone	exposure	MR Egger	0.488981803	1	0.484381851
ec6P22	qSQPNo	M84 Disorders of continuity of bone	exposure	Inverse variance weighted	0.764254029	2	0.682408372
ec6P22	Z6gHz5	M85 Other disorders of bone density and structure	exposure	MR Egger	0.409825791	1	0.52205794
ec6P22	Z6gHz5	M85 Other disorders of bone density and structure	exposure	Inverse variance weighted	0.434186856	2	0.80485477
ec6P22	fJ9Vje	M80 Osteoporosis with pathological fracture	exposure	MR Egger	0.005865971	1	0.938950012
ec6P22	fJ9Vje	M80 Osteoporosis with pathological fracture	exposure	Inverse variance weighted	3.787311349	2	0.150520548
ec6P22	MLPyQ9	M81 Osteoporosis without pathological fracture	exposure	MR Egger	1.08303072	1	0.298020551
ec6P22	MLPyQ9	M81 Osteoporosis without pathological fracture	exposure	Inverse variance weighted	1.14283535	2	0.564724276
ec6P22	atOm3n	anxiety/panic attacks	exposure	MR Egger	1.492360133	1	0.221850633
ec6P22	atOm3n	anxiety/panic attacks	exposure	Inverse variance weighted	2.435054234	2	0.29596114
ec6P22	En9Sk6	B15-B19 Viral hepatitis	exposure	MR Egger	2.883293771	1	0.089502773
ec6P22	En9Sk6	B15-B19 Viral hepatitis	exposure	Inverse variance weighted	3.465841869	2	0.176767329
ec6P22	wklqcd	chronic/degenerative neurological problem	exposure	MR Egger	0.934603404	1	0.333669584
ec6P22	wklqcd	chronic/degenerative neurological problem	exposure	Inverse variance weighted	1.034648962	2	0.596113329
ec6P22	Cu2h2y	type 2 diabetes	exposure	MR Egger	0.854320861	1	0.355332854
ec6P22	Cu2h2y	type 2 diabetes	exposure	Inverse variance weighted	0.864573563	2	0.649023222
ec6P22	WXymp7	gastro-oesophageal reflux (gord) / gastric reflux	exposure	MR Egger	0.31471772	1	0.57479953
ec6P22	WXymp7	gastro-oesophageal reflux (gord) / gastric reflux	exposure	Inverse variance weighted	3.562653153	2	0.168414584
ec6P22	iyyzhv	M62 Other disorders of muscle	exposure	MR Egger	2.543792159	1	0.110728559
ec6P22	iyyzhv	M62 Other disorders of muscle	exposure	Inverse variance weighted	2.580274087	2	0.275233062
ec6P22	Bh8bxK	M65 Synovitis and tenosynovitis	exposure	MR Egger	0.089417769	1	0.76491865
ec6P22	Bh8bxK	M65 Synovitis and tenosynovitis	exposure	Inverse variance weighted	4.085863252	2	0.129648074
ec6P22	PPglhp	M66 Spontaneous rupture of synovium and tendon	exposure	MR Egger	0.177895202	1	0.673188345
ec6P22	PPglhp	M66 Spontaneous rupture of synovium and tendon	exposure	Inverse variance weighted	0.451081806	2	0.798084416
ec6P22	DI0pAu	M67 Other disorders of synovium and tendon	exposure	MR Egger	0.200545992	1	0.654280498
ec6P22	DI0pAu	M67 Other disorders of synovium and tendon	exposure	Inverse variance weighted	0.203963465	2	0.903046048
ec6P22	Mat04L	H80-H83 Diseases of inner ear	exposure	MR Egger	0.039784609	1	0.841902307
ec6P22	Mat04L	H80-H83 Diseases of inner ear	exposure	Inverse variance weighted	0.150491141	2	0.927515688
ec6P22	E5Ep63	M50-M54 Other dorsopathies	exposure	MR Egger	3.51E-05	1	0.995273732
ec6P22	E5Ep63	M50-M54 Other dorsopathies	exposure	Inverse variance weighted	1.136336835	2	0.566562194
ec6P22	VkOKRG	pneumothorax	exposure	MR Egger	3.31144422	1	0.068799004
ec6P22	VkOKRG	pneumothorax	exposure	Inverse variance weighted	4.850587389	2	0.088452137
ec6P22	dtoWYh	neurological injury/trauma	exposure	MR Egger	2.650775572	1	0.103499389
ec6P22	dtoWYh	neurological injury/trauma	exposure	Inverse variance weighted	3.363264866	2	0.186069981
ec6P22	lN6aKy	C60-C63 Malignant neoplasms of male genital organs	exposure	MR Egger	16.65052228	1	4.49E-05
ec6P22	lN6aKy	C60-C63 Malignant neoplasms of male genital organs	exposure	Inverse variance weighted	21.08877442	2	2.63E-05
ec6P22	jviWuH	gout	exposure	MR Egger	0.69260449	1	0.405279907
ec6P22	jviWuH	gout	exposure	Inverse variance weighted	1.72878497	2	0.421307425
ec6P22	jhfyKK	N70-N77 Inflammatory diseases of female pelvic organs	exposure	MR Egger	1.827176041	1	0.176461462
ec6P22	jhfyKK	N70-N77 Inflammatory diseases of female pelvic organs	exposure	Inverse variance weighted	1.945559962	2	0.378030658
ec6P22	8TBaew	D10-D36 Benign neoplasms	exposure	MR Egger	0.553354402	1	0.456950317
ec6P22	8TBaew	D10-D36 Benign neoplasms	exposure	Inverse variance weighted	0.992770515	2	0.608727079
ec6P22	zZftwn	testicular problems (not cancer)	exposure	MR Egger	0.337242745	1	0.561425102
ec6P22	zZftwn	testicular problems (not cancer)	exposure	Inverse variance weighted	1.766966469	2	0.413340639
ec6P22	zEAOmL	nervous breakdown	exposure	MR Egger	1.025339696	1	0.311255758
ec6P22	zEAOmL	nervous breakdown	exposure	Inverse variance weighted	1.446952184	2	0.485063198
ec6P22	tYYG2E	H43 Disorders of vitreous body	exposure	MR Egger	1.026313661	1	0.311026058
ec6P22	tYYG2E	H43 Disorders of vitreous body	exposure	Inverse variance weighted	2.22989437	2	0.327932598
ec6P22	PntzUN	H40 Glaucoma	exposure	MR Egger	1.014696318	1	0.313780369
ec6P22	PntzUN	H40 Glaucoma	exposure	Inverse variance weighted	1.467962342	2	0.479994242
ec6P22	QqKYfl	menorrhagia (unknown cause)	exposure	MR Egger	1.532232208	1	0.215777739
ec6P22	QqKYfl	menorrhagia (unknown cause)	exposure	Inverse variance weighted	4.042232714	2	0.132507457
ec6P22	QT9ECK	H00-H06 Disorders of eyelid, lacrimal system and orbit	exposure	MR Egger	1.99528041	1	0.157789859
ec6P22	QT9ECK	H00-H06 Disorders of eyelid, lacrimal system and orbit	exposure	Inverse variance weighted	4.129439265	2	0.126853851
ec6P22	UOT1FG	Cheese intake	exposure	MR Egger	0.308574006	1	0.578556553
ec6P22	UOT1FG	Cheese intake	exposure	Inverse variance weighted	2.17129438	2	0.33768317
ec6P22	iTURWD	Part of a multiple birth	exposure	MR Egger	2.85461193	1	0.091112224
ec6P22	iTURWD	Part of a multiple birth	exposure	Inverse variance weighted	2.9722927	2	0.226242839
ec6P22	rn3LLF	Ease of skin tanning	exposure	MR Egger	1.342058786	1	0.246671223
ec6P22	rn3LLF	Ease of skin tanning	exposure	Inverse variance weighted	7.964356269	2	0.018644984
ec6P22	BLcqEg	Variation in diet	exposure	MR Egger	0.000180531	1	0.989279797
ec6P22	BLcqEg	Variation in diet	exposure	Inverse variance weighted	0.199545424	2	0.9050431
ec6P22	73TjJW	Usual walking pace	exposure	MR Egger	2.511346615	1	0.11302931
ec6P22	73TjJW	Usual walking pace	exposure	Inverse variance weighted	3.751765206	2	0.153219675
ec6P22	llKcql	Number of vehicles in household	exposure	MR Egger	0.015929636	1	0.89956359
ec6P22	llKcql	Number of vehicles in household	exposure	Inverse variance weighted	0.123075997	2	0.940317214
ec6P22	0ocrvy	Skin colour	exposure	MR Egger	2.356329228	1	0.124775489
ec6P22	0ocrvy	Skin colour	exposure	Inverse variance weighted	8.144931853	2	0.017035329
ec6P22	3NyCK9	Pork intake	exposure	MR Egger	0.550899786	1	0.457950275
ec6P22	3NyCK9	Pork intake	exposure	Inverse variance weighted	2.043098897	2	0.360036649
ec6P22	O5qnOu	Salt added to food	exposure	MR Egger	0.020339008	1	0.886594333
ec6P22	O5qnOu	Salt added to food	exposure	Inverse variance weighted	0.17799961	2	0.914845752
ec6P22	ZfSAZf	Hot drink temperature	exposure	MR Egger	2.656700201	1	0.103114451
ec6P22	ZfSAZf	Hot drink temperature	exposure	Inverse variance weighted	4.999169927	2	0.082119074
ec6P22	vwj3PO	Alcohol intake frequency.	exposure	MR Egger	0.298211293	1	0.585005958
ec6P22	vwj3PO	Alcohol intake frequency.	exposure	Inverse variance weighted	0.703352568	2	0.703507822
ec6P22	B7Roqz	Alcohol drinker status	exposure	MR Egger	0.048303303	1	0.826042399
ec6P22	B7Roqz	Alcohol drinker status	exposure	Inverse variance weighted	1.19385828	2	0.55049955
ec6P22	egmerb	Processed meat intake	exposure	MR Egger	0.490845323	1	0.483550467
ec6P22	egmerb	Processed meat intake	exposure	Inverse variance weighted	7.117840813	2	0.028469544
ec6P22	XkaRVU	Poultry intake	exposure	MR Egger	1.019156546	1	0.312719162
ec6P22	XkaRVU	Poultry intake	exposure	Inverse variance weighted	1.490055917	2	0.474721027
ec6P22	2pvjb3	Beef intake	exposure	MR Egger	0.640776078	1	0.423429908
ec6P22	2pvjb3	Beef intake	exposure	Inverse variance weighted	2.329685124	2	0.311971774
ec6P22	vH6bxw	Lamb/mutton intake	exposure	MR Egger	1.699131084	1	0.192401652
ec6P22	vH6bxw	Lamb/mutton intake	exposure	Inverse variance weighted	2.966329569	2	0.226918403
ec6P22	aqK2Qm	Oily fish intake	exposure	MR Egger	0.001138174	1	0.973087012
ec6P22	aqK2Qm	Oily fish intake	exposure	Inverse variance weighted	0.892963685	2	0.639875378
ec6P22	lVlwBP	Non-oily fish intake	exposure	MR Egger	0.806578965	1	0.369133618
ec6P22	lVlwBP	Non-oily fish intake	exposure	Inverse variance weighted	7.124141669	2	0.028379994
ec6P22	Nxworz	Smoking status	exposure	MR Egger	0.453070077	1	0.500880618
ec6P22	Nxworz	Smoking status	exposure	Inverse variance weighted	1.82565501	2	0.401387692
ec6P22	6Q1IZb	Current tobacco smoking	exposure	MR Egger	2.161442288	1	0.141511808
ec6P22	6Q1IZb	Current tobacco smoking	exposure	Inverse variance weighted	3.621476084	2	0.163533398
ec6P22	q63U4X	Comparative body size at age 10	exposure	MR Egger	0.030375313	1	0.86164137
ec6P22	q63U4X	Comparative body size at age 10	exposure	Inverse variance weighted	3.414009209	2	0.181408369
ec6P22	gELuMI	Comparative height size at age 10	exposure	MR Egger	4.250757163	1	0.039232835
ec6P22	gELuMI	Comparative height size at age 10	exposure	Inverse variance weighted	4.292634195	2	0.116913949
ec6P22	h9BcQU	Handedness (chirality/laterality)	exposure	MR Egger	0.990649296	1	0.319583733
ec6P22	h9BcQU	Handedness (chirality/laterality)	exposure	Inverse variance weighted	0.99210476	2	0.608929744
ec6P22	kuJkQX	Mean reticulocyte volume	exposure	MR Egger	0.807013585	1	0.369004661
ec6P22	kuJkQX	Mean reticulocyte volume	exposure	Inverse variance weighted	1.660521141	2	0.43593568
ec6P22	h5dbv1	Immature reticulocyte fraction	exposure	MR Egger	0.094970171	1	0.757951223
ec6P22	h5dbv1	Immature reticulocyte fraction	exposure	Inverse variance weighted	0.135061286	2	0.934699078
ec6P22	AUnyUP	Reticulocyte percentage	exposure	MR Egger	1.341356344	1	0.246794916
ec6P22	AUnyUP	Reticulocyte percentage	exposure	Inverse variance weighted	1.601698399	2	0.448947556
ec6P22	TLvMW6	Reticulocyte count	exposure	MR Egger	1.319766536	1	0.250633954
ec6P22	TLvMW6	Reticulocyte count	exposure	Inverse variance weighted	1.629493949	2	0.44275134
ec6P22	DPeXWs	High light scatter reticulocyte count	exposure	MR Egger	0.171661837	1	0.678639084
ec6P22	DPeXWs	High light scatter reticulocyte count	exposure	Inverse variance weighted	0.172722289	2	0.917262907
ec6P22	iH44cX	Mean sphered cell volume	exposure	MR Egger	0.767001603	1	0.381146232
ec6P22	iH44cX	Mean sphered cell volume	exposure	Inverse variance weighted	1.475137934	2	0.478275206
ec6P22	cikhKk	High light scatter reticulocyte percentage	exposure	MR Egger	0.196144904	1	0.65785073
ec6P22	cikhKk	High light scatter reticulocyte percentage	exposure	Inverse variance weighted	0.212821279	2	0.899055384
ec6P22	NBITgX	Nucleated red blood cell percentage	exposure	MR Egger	0.057434972	1	0.81059699
ec6P22	NBITgX	Nucleated red blood cell percentage	exposure	Inverse variance weighted	0.894893709	2	0.639258189
ec6P22	r1Mmbe	Nucleated red blood cell count	exposure	MR Egger	0.977998327	1	0.322693487
ec6P22	r1Mmbe	Nucleated red blood cell count	exposure	Inverse variance weighted	1.054029315	2	0.590364783
ec6P22	5AZmYW	Lymphocyte count	exposure	MR Egger	1.641954771	1	0.200057477
ec6P22	5AZmYW	Lymphocyte count	exposure	Inverse variance weighted	6.839026825	2	0.032728356
ec6P22	HTS5wl	Monocyte count	exposure	MR Egger	0.14634543	1	0.70205255
ec6P22	HTS5wl	Monocyte count	exposure	Inverse variance weighted	0.204201218	2	0.902938704
ec6P22	gjndR8	Neutrophill count	exposure	MR Egger	1.811975934	1	0.17827138
ec6P22	gjndR8	Neutrophill count	exposure	Inverse variance weighted	1.913474482	2	0.384144213
ec6P22	Kfze8E	Eosinophill count	exposure	MR Egger	0.010691359	1	0.917646282
ec6P22	Kfze8E	Eosinophill count	exposure	Inverse variance weighted	0.344781684	2	0.841650157
ec6P22	Rtc4w9	Basophill count	exposure	MR Egger	0.666946622	1	0.414118183
ec6P22	Rtc4w9	Basophill count	exposure	Inverse variance weighted	2.893701437	2	0.23531018
ec6P22	UcfkQw	Lymphocyte percentage	exposure	MR Egger	0.174959902	1	0.675740887
ec6P22	UcfkQw	Lymphocyte percentage	exposure	Inverse variance weighted	1.009070007	2	0.603786269
ec6P22	NYqwyZ	Monocyte percentage	exposure	MR Egger	1.715708648	1	0.190246375
ec6P22	NYqwyZ	Monocyte percentage	exposure	Inverse variance weighted	1.7899317	2	0.408621553
ec6P22	ytySvX	Neutrophill percentage	exposure	MR Egger	0.819025285	1	0.365465304
ec6P22	ytySvX	Neutrophill percentage	exposure	Inverse variance weighted	1.385464088	2	0.500207611
ec6P22	aN5ybb	Eosinophill percentage	exposure	MR Egger	0.239979927	1	0.624220613
ec6P22	aN5ybb	Eosinophill percentage	exposure	Inverse variance weighted	1.275529121	2	0.528472473
ec6P22	UnXY9z	Basophill percentage	exposure	MR Egger	0.031421693	1	0.859302872
ec6P22	UnXY9z	Basophill percentage	exposure	Inverse variance weighted	1.94750575	2	0.377663053
ec6P22	LTGygV	Mean platelet (thrombocyte) volume	exposure	MR Egger	2.390732531	1	0.122056423
ec6P22	LTGygV	Mean platelet (thrombocyte) volume	exposure	Inverse variance weighted	3.485907657	2	0.175002708
ec6P22	El0LxT	Platelet distribution width	exposure	MR Egger	0.328096267	1	0.566782231
ec6P22	El0LxT	Platelet distribution width	exposure	Inverse variance weighted	7.059097701	2	0.02931814
ec6P22	bKDs6g	Mean corpuscular haemoglobin concentration	exposure	MR Egger	0.233210689	1	0.629153303
ec6P22	bKDs6g	Mean corpuscular haemoglobin concentration	exposure	Inverse variance weighted	0.318930278	2	0.852599689
ec6P22	aTxbSx	Platelet crit	exposure	MR Egger	0.116995056	1	0.732316726
ec6P22	aTxbSx	Platelet crit	exposure	Inverse variance weighted	1.139186664	2	0.565755466
ec6P22	bSisdk	White blood cell (leukocyte) count	exposure	MR Egger	2.220171224	1	0.136217952
ec6P22	bSisdk	White blood cell (leukocyte) count	exposure	Inverse variance weighted	3.292296716	2	0.192791043
ec6P22	CU8gTN	Mean corpuscular haemoglobin	exposure	MR Egger	3.256448563	1	0.071143051
ec6P22	CU8gTN	Mean corpuscular haemoglobin	exposure	Inverse variance weighted	3.357916829	2	0.186568202
ec6P22	spQ0WE	Platelet count	exposure	MR Egger	0.387912845	1	0.533398544
ec6P22	spQ0WE	Platelet count	exposure	Inverse variance weighted	2.186228265	2	0.3351711
ec6P22	4Sibs9	Mean corpuscular volume	exposure	MR Egger	2.490734362	1	0.114518279
ec6P22	4Sibs9	Mean corpuscular volume	exposure	Inverse variance weighted	2.631905016	2	0.268218721
ec6P22	CfFDjW	Red blood cell (erythrocyte) distribution width	exposure	MR Egger	0.955800137	1	0.328247303
ec6P22	CfFDjW	Red blood cell (erythrocyte) distribution width	exposure	Inverse variance weighted	1.499934046	2	0.47238213
ec6P22	gQfCYd	Red blood cell (erythrocyte) count	exposure	MR Egger	0.257983805	1	0.611508704
ec6P22	gQfCYd	Red blood cell (erythrocyte) count	exposure	Inverse variance weighted	0.355745606	2	0.837048887
ec6P22	oBfDO0	Haemoglobin concentration	exposure	MR Egger	0.365084328	1	0.545696
ec6P22	oBfDO0	Haemoglobin concentration	exposure	Inverse variance weighted	0.605968998	2	0.738610546
ec6P22	pQeJjd	Haematocrit percentage	exposure	MR Egger	0.20449513	1	0.651116713
ec6P22	pQeJjd	Haematocrit percentage	exposure	Inverse variance weighted	0.460606989	2	0.794292502
ec6P22	iK5DxI	Whole body fat mass	exposure	MR Egger	0.066685139	1	0.796225811
ec6P22	iK5DxI	Whole body fat mass	exposure	Inverse variance weighted	0.341764865	2	0.842920668
ec6P22	4t622n	Trunk predicted mass	exposure	MR Egger	2.319702144	1	0.127744485
ec6P22	4t622n	Trunk predicted mass	exposure	Inverse variance weighted	2.677633751	2	0.262155648
ec6P22	PKyYE2	Trunk fat-free mass	exposure	MR Egger	2.447816179	1	0.1176885
ec6P22	PKyYE2	Trunk fat-free mass	exposure	Inverse variance weighted	2.787756697	2	0.248111175
ec6P22	uL9sue	Trunk fat mass	exposure	MR Egger	0.083846143	1	0.772151353
ec6P22	uL9sue	Trunk fat mass	exposure	Inverse variance weighted	0.133822279	2	0.935278307
ec6P22	fWag3x	Trunk fat percentage	exposure	MR Egger	0.01235009	1	0.911512498
ec6P22	fWag3x	Trunk fat percentage	exposure	Inverse variance weighted	0.036660726	2	0.981836616
ec6P22	lp0lP2	Body fat percentage	exposure	MR Egger	0.000154651	1	0.990077876
ec6P22	lp0lP2	Body fat percentage	exposure	Inverse variance weighted	0.117455164	2	0.942963614
ec6P22	fPgB8o	Arm predicted mass (left)	exposure	MR Egger	3.006237629	1	0.082944609
ec6P22	fPgB8o	Arm predicted mass (left)	exposure	Inverse variance weighted	4.310008829	2	0.115902679
ec6P22	yuPR5t	Arm fat-free mass (left)	exposure	MR Egger	2.207352613	1	0.137354205
ec6P22	yuPR5t	Arm fat-free mass (left)	exposure	Inverse variance weighted	3.455090318	2	0.17772015
ec6P22	R9Wq74	Arm fat mass (left)	exposure	MR Egger	0.159930652	1	0.689220372
ec6P22	R9Wq74	Arm fat mass (left)	exposure	Inverse variance weighted	0.437572838	2	0.803493311
ec6P22	Ei49CG	Arm fat percentage (left)	exposure	MR Egger	0.004870217	1	0.944363243
ec6P22	Ei49CG	Arm fat percentage (left)	exposure	Inverse variance weighted	0.056222791	2	0.972280053
ec6P22	BxJ1I9	Arm predicted mass (right)	exposure	MR Egger	2.421174614	1	0.119705142
ec6P22	BxJ1I9	Arm predicted mass (right)	exposure	Inverse variance weighted	3.428327489	2	0.180114279
ec6P22	AYd6ue	Arm fat-free mass (right)	exposure	MR Egger	2.537860614	1	0.111145292
ec6P22	AYd6ue	Arm fat-free mass (right)	exposure	Inverse variance weighted	3.599882411	2	0.165308607
ec6P22	YvNz5y	Arm fat mass (right)	exposure	MR Egger	0.131386291	1	0.716998993
ec6P22	YvNz5y	Arm fat mass (right)	exposure	Inverse variance weighted	0.490849121	2	0.782372303
ec6P22	o6Oejk	Arm fat percentage (right)	exposure	MR Egger	0.034575351	1	0.852488297
ec6P22	o6Oejk	Arm fat percentage (right)	exposure	Inverse variance weighted	0.06565073	2	0.96770754
ec6P22	q3SoWw	Leg predicted mass (left)	exposure	MR Egger	2.727938349	1	0.0986065
ec6P22	q3SoWw	Leg predicted mass (left)	exposure	Inverse variance weighted	2.870246707	2	0.238085993
ec6P22	NrLgka	Leg fat-free mass (left)	exposure	MR Egger	2.592003054	1	0.107404429
ec6P22	NrLgka	Leg fat-free mass (left)	exposure	Inverse variance weighted	2.73079589	2	0.255279069
ec6P22	vT9tgE	Leg fat mass (left)	exposure	MR Egger	2.96E-06	1	0.998627978
ec6P22	vT9tgE	Leg fat mass (left)	exposure	Inverse variance weighted	1.055294582	2	0.589991416
ec6P22	hxwZru	Leg fat percentage (left)	exposure	MR Egger	0.131187086	1	0.717204389
ec6P22	hxwZru	Leg fat percentage (left)	exposure	Inverse variance weighted	1.39814229	2	0.497046774
ec6P22	2Vggk4	Impedance of arm (right)	exposure	MR Egger	0.966843878	1	0.32546857
ec6P22	2Vggk4	Impedance of arm (right)	exposure	Inverse variance weighted	0.967589512	2	0.61643971
ec6P22	hPgrvK	Leg predicted mass (right)	exposure	MR Egger	3.499678712	1	0.061380736
ec6P22	hPgrvK	Leg predicted mass (right)	exposure	Inverse variance weighted	3.713538393	2	0.156176391
ec6P22	xZ8FO3	Leg fat-free mass (right)	exposure	MR Egger	3.590342356	1	0.058116269
ec6P22	xZ8FO3	Leg fat-free mass (right)	exposure	Inverse variance weighted	3.848660791	2	0.145973469
ec6P22	7Oq8nl	Impedance of whole body	exposure	MR Egger	1.271829273	1	0.25942379
ec6P22	7Oq8nl	Impedance of whole body	exposure	Inverse variance weighted	1.308622844	2	0.519799862
ec6P22	IjGbIa	Whole body fat-free mass	exposure	MR Egger	3.211832064	1	0.073107581
ec6P22	IjGbIa	Whole body fat-free mass	exposure	Inverse variance weighted	3.619484517	2	0.163696323
ec6P22	5JcoVi	Leg fat mass (right)	exposure	MR Egger	0.013051935	1	0.909043528
ec6P22	5JcoVi	Leg fat mass (right)	exposure	Inverse variance weighted	0.948885609	2	0.622231664
ec6P22	X5egWG	Impedance of arm (left)	exposure	MR Egger	1.03636237	1	0.308669
ec6P22	X5egWG	Impedance of arm (left)	exposure	Inverse variance weighted	1.050277368	2	0.591473331
ec6P22	4bdWLC	Leg fat percentage (right)	exposure	MR Egger	0.365116989	1	0.545678034
ec6P22	4bdWLC	Leg fat percentage (right)	exposure	Inverse variance weighted	0.898135675	2	0.638222802
ec6P22	alFDJm	Impedance of leg (left)	exposure	MR Egger	1.174391132	1	0.278500815
ec6P22	alFDJm	Impedance of leg (left)	exposure	Inverse variance weighted	1.751074643	2	0.416638091
ec6P22	5bMSUV	Impedance of leg (right)	exposure	MR Egger	1.242519376	1	0.264986061
ec6P22	5bMSUV	Impedance of leg (right)	exposure	Inverse variance weighted	1.249800865	2	0.535314726
ec6P22	tIJPAb	Basal metabolic rate	exposure	MR Egger	2.835359788	1	0.092210147
ec6P22	tIJPAb	Basal metabolic rate	exposure	Inverse variance weighted	3.331789596	2	0.189021446
ec6P22	3onEwD	Body mass index (BMI)	exposure	MR Egger	0.245133093	1	0.62052306
ec6P22	3onEwD	Body mass index (BMI)	exposure	Inverse variance weighted	0.447931352	2	0.799342571
ec6P22	z2qISb	Whole body water mass	exposure	MR Egger	2.889174334	1	0.089176617
ec6P22	z2qISb	Whole body water mass	exposure	Inverse variance weighted	3.242818392	2	0.197620017
ec6P22	7Pbppa	Weight	exposure	MR Egger	0.887322124	1	0.34620402
ec6P22	7Pbppa	Weight	exposure	Inverse variance weighted	1.240860371	2	0.537713072
ec6P22	9ohO8t	Sitting height	exposure	MR Egger	1.520676647	1	0.217517125
ec6P22	9ohO8t	Sitting height	exposure	Inverse variance weighted	3.110013169	2	0.211187992
ec6P22	Qimq5L	Hand grip strength (left) / Hand grip strength (right)	exposure	MR Egger	0.047536665	1	0.82740648
ec6P22	Qimq5L	Hand grip strength (left) / Hand grip strength (right)	exposure	Inverse variance weighted	0.330119722	2	0.84784295
ec6P22	bv6YGN	Standing height	exposure	MR Egger	0.995856845	1	0.318315111
ec6P22	bv6YGN	Standing height	exposure	Inverse variance weighted	1.063019897	2	0.587716877
ec6P22	nzBCkz	Waist circumference / Hip circumference	exposure	MR Egger	1.752454631	1	0.185568448
ec6P22	nzBCkz	Waist circumference / Hip circumference	exposure	Inverse variance weighted	1.842122194	2	0.398096398
ec6P22	2mFlGG	Hip circumference	exposure	MR Egger	0.206261796	1	0.649713282
ec6P22	2mFlGG	Hip circumference	exposure	Inverse variance weighted	0.215069652	2	0.898045246
ec6P22	04KPVh	Waist circumference	exposure	MR Egger	0.250969612	1	0.61639317
ec6P22	04KPVh	Waist circumference	exposure	Inverse variance weighted	0.412689499	2	0.813552556
ec6P22	4bW72V	Townsend deprivation index at recruitment	exposure	MR Egger	0.418843358	1	0.517514751
ec6P22	4bW72V	Townsend deprivation index at recruitment	exposure	Inverse variance weighted	0.419178834	2	0.810917126
ec6P22	07q5y6	Dried fruit intake	exposure	MR Egger	0.00226512	1	0.962040387
ec6P22	07q5y6	Dried fruit intake	exposure	Inverse variance weighted	3.094355567	2	0.21284783
ec6P22	EAgLdO	Coffee intake	exposure	MR Egger	0.129957073	1	0.718476551
ec6P22	EAgLdO	Coffee intake	exposure	Inverse variance weighted	0.20597475	2	0.902138363
ec6P22	B9oEd8	Water intake	exposure	MR Egger	0.811171444	1	0.36777414
ec6P22	B9oEd8	Water intake	exposure	Inverse variance weighted	0.989457146	2	0.609736384
ec6P22	F5M2yq	Frequency of solarium/sunlamp use	exposure	MR Egger	1.381036505	1	0.239924672
ec6P22	F5M2yq	Frequency of solarium/sunlamp use	exposure	Inverse variance weighted	3.109138457	2	0.211280377
ec6P22	cprlHB	Salad / raw vegetable intake	exposure	MR Egger	4.709683911	1	0.029993166
ec6P22	cprlHB	Salad / raw vegetable intake	exposure	Inverse variance weighted	5.406986512	2	0.066971156
ec6P22	KWahXY	Time spent watching television (TV)	exposure	MR Egger	8.620666953	1	0.003323701
ec6P22	KWahXY	Time spent watching television (TV)	exposure	Inverse variance weighted	9.05225219	2	0.01082252
ec6P22	JR6QSl	Number of days/week of vigorous physical activity 10+ minutes	exposure	MR Egger	0.022304078	1	0.881281014
ec6P22	JR6QSl	Number of days/week of vigorous physical activity 10+ minutes	exposure	Inverse variance weighted	0.529816171	2	0.767276471
ec6P22	OGcFz9	Number of days/week of moderate physical activity 10+ minutes	exposure	MR Egger	0.05256886	1	0.818652074
ec6P22	OGcFz9	Number of days/week of moderate physical activity 10+ minutes	exposure	Inverse variance weighted	1.046914076	2	0.592468816
ec6P22	m3vUfp	Cereal intake	exposure	MR Egger	0.334957384	1	0.562754479
ec6P22	m3vUfp	Cereal intake	exposure	Inverse variance weighted	6.394509687	2	0.040874256
ec6P22	Mdrn2e	Fresh fruit intake	exposure	MR Egger	0.000702763	1	0.978850808
ec6P22	Mdrn2e	Fresh fruit intake	exposure	Inverse variance weighted	0.002525854	2	0.99873787
ec6P22	UhQZaU	Tea intake	exposure	MR Egger	6.699229541	1	0.009645458
ec6P22	UhQZaU	Tea intake	exposure	Inverse variance weighted	7.798012485	2	0.020262037
ec6P22	zbrX4u	Cooked vegetable intake	exposure	MR Egger	0.084816117	1	0.770873838
ec6P22	zbrX4u	Cooked vegetable intake	exposure	Inverse variance weighted	0.73068362	2	0.693959408
ec6P22	JEk0DA	Bread intake	exposure	MR Egger	0.019905739	1	0.887800659
ec6P22	JEk0DA	Bread intake	exposure	Inverse variance weighted	0.407045612	2	0.815851598
ec6P22	e7xaNy	Number of days/week walked 10+ minutes	exposure	MR Egger	0.511129195	1	0.474650444
ec6P22	e7xaNy	Number of days/week walked 10+ minutes	exposure	Inverse variance weighted	0.765148675	2	0.682103183
ec6P22	r39GY5	Number of full brothers	exposure	MR Egger	6.085455265	1	0.013629924
ec6P22	r39GY5	Number of full brothers	exposure	Inverse variance weighted	6.320747078	2	0.042409896
ec6P22	En70dw	Number of full sisters	exposure	MR Egger	0.014546807	1	0.903999833
ec6P22	En70dw	Number of full sisters	exposure	Inverse variance weighted	2.348003048	2	0.309127482
ec6P22	7F9DEe	Number in household	exposure	MR Egger	0.003215228	1	0.954781801
ec6P22	7F9DEe	Number in household	exposure	Inverse variance weighted	0.2362105	2	0.888602522
ec6P22	4UTIn6	Hand grip strength (left)	exposure	MR Egger	1.310231417	1	0.25235276
ec6P22	4UTIn6	Hand grip strength (left)	exposure	Inverse variance weighted	1.512444176	2	0.469436571
ec6P22	OymEHF	Hand grip strength (right)	exposure	MR Egger	0.322717509	1	0.56997908
ec6P22	OymEHF	Hand grip strength (right)	exposure	Inverse variance weighted	0.55665488	2	0.757048893
ec6P22	Xj6PXR	Number of self-reported cancers	exposure	MR Egger	0.024464322	1	0.875709266
ec6P22	Xj6PXR	Number of self-reported cancers	exposure	Inverse variance weighted	2.014571455	2	0.365208912
ec6P22	KK3NE0	Number of self-reported non-cancer illnesses	exposure	MR Egger	1.426365483	1	0.232358511
ec6P22	KK3NE0	Number of self-reported non-cancer illnesses	exposure	Inverse variance weighted	3.410197566	2	0.181754431
ec6P22	NxdYtO	Number of operations, self-reported	exposure	MR Egger	0.051586194	1	0.820325812
ec6P22	NxdYtO	Number of operations, self-reported	exposure	Inverse variance weighted	1.613832061	2	0.446232113
ec6P22	HMSG5F	Number of treatments/medications taken	exposure	MR Egger	3.872420558	1	0.049085681
ec6P22	HMSG5F	Number of treatments/medications taken	exposure	Inverse variance weighted	5.904635029	2	0.052218548
ec6P22	Uw1hHz	Sleep duration	exposure	MR Egger	0.010099826	1	0.919949058
ec6P22	Uw1hHz	Sleep duration	exposure	Inverse variance weighted	0.837714224	2	0.65779818
ec6P22	QS11hM	Mean time to correctly identify matches	exposure	MR Egger	0.216241051	1	0.641919098
ec6P22	QS11hM	Mean time to correctly identify matches	exposure	Inverse variance weighted	3.482254734	2	0.175322636
ec6P22	Citun0	Pace-maker	exposure	MR Egger	0.947138757	1	0.330448673
ec6P22	Citun0	Pace-maker	exposure	Inverse variance weighted	0.952764161	2	0.621026155

## Sheet: Supplement Table 5
Pleiotropy test for MR-pheWAS results
id.exposure	id.outcome	outcome	exposure	egger_intercept	se	pval
ec6P22	BegkSR	J40-J47 Chronic lower respiratory diseases	exposure	-0.001141299	0.001277473	0.535803011
ec6P22	mExgjc	G25 Other extrapyramidal and movement disorders	exposure	0.000322788	0.000187779	0.335425466
ec6P22	ynLUmq	G20 Parkinson's disease	exposure	0.000365783	0.000275418	0.410867875
ec6P22	XOiCgm	L72 Follicular cysts of skin and subcutaneous tissue	exposure	0.000361116	0.001275506	0.824359151
ec6P22	ierzNS	oesophageal disorder	exposure	-0.001731562	0.001284717	0.406369166
ec6P22	LVHfIl	bacterial infection	exposure	-0.000394423	0.000487656	0.567039827
ec6P22	E2QAkP	psychological/psychiatric problem	exposure	0.001003543	0.001267435	0.573646327
ec6P22	ckGzpj	J34 Other disorders of nose and nasal sinuses	exposure	0.000173995	0.00060993	0.823090005
ec6P22	SrFs9a	H15-H22 Disorders of sclera, cornea, iris and ciliary body	exposure	-0.000310885	0.000322828	0.511996361
ec6P22	gVxlgf	O26 Maternal care for other conditions predominantly related to pregnancy	exposure	-0.00040117	0.000581129	0.615350957
ec6P22	CU8Myg	O20 Haemorrhage in early pregnancy	exposure	0.000111628	0.00042065	0.834865824
ec6P22	59nPCd	heart valve problem/heart murmur	exposure	0.000546804	0.000432224	0.425830756
ec6P22	oQlqdx	O94-O99 Other obstetric conditions, not elsewhere classified	exposure	-0.000673541	0.000821623	0.562845999
ec6P22	T9PYrt	other fractures	exposure	-0.000124217	0.000197041	0.641913106
ec6P22	HROWbT	glaucoma	exposure	-0.00075704	0.000844119	0.53458832
ec6P22	ih1SMh	O20-O29 Other maternal disorders predominantly related to pregnancy	exposure	-8.78E-05	0.001036024	0.946163607
ec6P22	b7dvFW	A30-A49 Other bacterial diseases	exposure	-0.000261303	0.000525073	0.706030009
ec6P22	jSnqOj	K44 Diaphragmatic hernia	exposure	-0.000957233	0.001361252	0.609834455
ec6P22	A6JATE	K40 Inguinal hernia	exposure	-0.000291771	0.002244957	0.917721421
ec6P22	jbAOmC	K41 Femoral hernia	exposure	-0.000174701	0.000308246	0.671746719
ec6P22	nveZFH	K42 Umbilical hernia	exposure	3.58E-05	0.000458815	0.950362362
ec6P22	bx2VZy	K43 Ventral hernia	exposure	2.03E-06	0.000439054	0.997051506
ec6P22	67Vogm	G51 Facial nerve disorders	exposure	-0.000149616	0.000222768	0.623487262
ec6P22	nX6Pgz	G57 Mononeuropathies of lower limb	exposure	-0.00026539	0.000308563	0.547796937
ec6P22	LUOTqt	G56 Mononeuropathies of upper limb	exposure	0.000612079	0.000760807	0.568698454
ec6P22	twlBZV	G55 Nerve root and plexus compressions in diseases classified elsewhere	exposure	0.000218159	0.000474341	0.725570548
ec6P22	9iR390	gastric/stomach ulcers	exposure	5.13E-05	0.000412621	0.921206729
ec6P22	IXMchT	E66 Obesity	exposure	0.000599356	0.000762534	0.575916451
ec6P22	KKXgSg	M05-M14 Inflammatory polyarthropathies	exposure	-0.000550452	0.002461812	0.85995771
ec6P22	BDjESN	mumps / epidemic parotitis	exposure	-0.000179989	0.000431924	0.748642584
ec6P22	iOn2zi	other renal/kidney problem	exposure	-0.00042978	0.000358835	0.442882684
ec6P22	mHVfJ9	G40-G47 Episodic and paroxysmal disorders	exposure	-0.000552723	0.001497032	0.774835711
ec6P22	wUz2wA	G00-G09 Inflammatory diseases of the central nervous system	exposure	0.000343008	0.000188562	0.319988431
ec6P22	bQtdjd	J22 Unspecified acute lower respiratory infection	exposure	-0.000470856	0.000651382	0.601538797
ec6P22	S3xQ0j	hypothyroidism/myxoedema	exposure	-0.000750971	0.000983014	0.584689564
ec6P22	leuL3m	O10-O16 Oedema, proteinuria and hypertensive disorders in pregnancy, childbirth and the puerperium	exposure	-0.000237004	0.00049951	0.717965303
ec6P22	R3FmVT	D73 Diseases of spleen	exposure	6.49E-06	0.000212818	0.980591298
ec6P22	VnF0Al	D70 Agranulocytosis	exposure	-0.000187173	0.000429689	0.738467045
ec6P22	34axPN	B25-B34 Other viral diseases	exposure	0.000162106	0.00033289	0.711506525
ec6P22	dnaLl5	epilepsy	exposure	-0.000226816	0.000441994	0.698162685
ec6P22	HtZ73z	D75 Other diseases of blood and blood-forming organs	exposure	-3.79E-05	0.000189382	0.874162308
ec6P22	9Lj3XH	N92 Excessive, frequent and irregular menstruation	exposure	-0.000242744	0.001511729	0.898640726
ec6P22	muix7O	N93 Other abnormal uterine and vaginal bleeding	exposure	0.000637134	0.00096163	0.627480841
ec6P22	UVMlHI	N90 Other noninflammatory disorders of vulva and perineum	exposure	0.000347747	0.000604978	0.667881241
ec6P22	O18Rtp	N97 Female infertility	exposure	0.000395683	0.000566651	0.611933585
ec6P22	0IReSG	N94 Pain and other conditions associated with female genital organs and menstrual cycle	exposure	-0.00119085	0.000802784	0.377610993
ec6P22	GItSzl	N95 Menopausal and other perimenopausal disorders	exposure	0.001563663	0.003320065	0.719786607
ec6P22	2xBKNN	F05 Delirium, not induced by alcohol and other psychoactive substances	exposure	0.000180584	0.000203943	0.538625924
ec6P22	ttRVNV	D51 Vitamin B12 deficiency anaemia	exposure	0.00029136	0.000467829	0.645396601
ec6P22	rX3bIx	hiatus hernia	exposure	-0.000519876	0.000723952	0.603528044
ec6P22	WzEKJE	L20-L30 Dermatitis and eczema	exposure	0.000335661	0.000423115	0.573052885
ec6P22	qvvfHG	eczema/dermatitis	exposure	-0.000200503	0.000760636	0.835920016
ec6P22	44bpzL	other neurological problem	exposure	-0.001447766	0.001150548	0.427493011
ec6P22	kQ2oSb	M70-M79 Other soft tissue disorders	exposure	-0.000969374	0.00140781	0.61611025
ec6P22	5R226M	gastritis/gastric erosions	exposure	-0.000159625	0.000193035	0.5601323
ec6P22	t3ZOXl	I51 Complications and ill-defined descriptions of heart disease	exposure	-0.000158726	0.000485624	0.798889257
ec6P22	4d2AXN	I50 Heart failure	exposure	-5.03E-05	0.000549312	0.941885246
ec6P22	MOG6pq	N03 Chronic nephritic syndrome	exposure	-0.000343347	0.000222765	0.366396735
ec6P22	6jBOdT	N02 Recurrent and persistent haematuria	exposure	6.62E-05	0.000201496	0.797812808
ec6P22	Wxvgjh	H18 Other disorders of cornea	exposure	5.82E-05	0.000470954	0.921741177
ec6P22	MYgQ9N	C43 Malignant melanoma of skin	exposure	-0.000235523	0.000359072	0.630424906
ec6P22	33JzRc	M24 Other specific joint derangements	exposure	-2.56E-05	0.000729831	0.977674734
ec6P22	yc1sUe	H11 Other disorders of conjunctiva	exposure	1.57E-05	0.000208841	0.952194215
ec6P22	LtpnuN	M20 Acquired deformities of fingers and toes	exposure	-0.000298492	0.000727878	0.752246696
ec6P22	TYujDm	M21 Other acquired deformities of limbs	exposure	-0.000158317	0.000311902	0.7009806
ec6P22	3YZPJN	M22 Disorders of patella	exposure	3.43E-05	0.00023171	0.906342102
ec6P22	bOjDHC	M23 Internal derangement of knee	exposure	-0.001204063	0.000906148	0.410713718
ec6P22	lWpwku	D65-D69 Coagulation defects, purpura and other haemorrhagic conditions	exposure	-0.000432721	0.000392044	0.468628163
ec6P22	T0slOl	kidney stone/ureter stone/bladder stone	exposure	0.000483751	0.000552862	0.542380796
ec6P22	eGqIE8	carpal tunnel syndrome	exposure	0.000130416	0.000196328	0.626719574
ec6P22	wyZLnJ	breast disease (not cancer)	exposure	0.000682184	0.000784433	0.544311927
ec6P22	9owYOF	D86 Sarcoidosis	exposure	-2.30E-05	0.000175371	0.917005423
ec6P22	BplPXP	O60-O75 Complications of labour and delivery	exposure	-0.00189181	0.00163101	0.452955862
ec6P22	bP4V5y	gynaecological disorder (not cancer)	exposure	-0.000441036	0.001811084	0.847929964
ec6P22	drLRw4	E50-E64 Other nutritional deficiencies	exposure	-7.90E-05	0.000282717	0.826479868
ec6P22	LBoiUC	J95-J99 Other diseases of the respiratory system	exposure	0.000546384	0.0005507	0.502504723
ec6P22	Gp0Pui	depression	exposure	0.00083595	0.001120674	0.591993793
ec6P22	NdVGJp	K90-K93 Other diseases of the digestive system	exposure	-0.000422574	0.000835024	0.701752984
ec6P22	OhPCT9	E05 Thyrotoxicosis [hyperthyroidism]	exposure	-0.000254483	0.000324039	0.576175763
ec6P22	WwXNRO	pleurisy	exposure	0.000250994	0.000285342	0.540713997
ec6P22	NmCawg	K35 Acute appendicitis	exposure	0.001130729	0.000407818	0.220364222
ec6P22	Ji9N7d	gestational hypertension/pre-eclampsia	exposure	0.000778924	0.001726668	0.730213426
ec6P22	cSUiQ1	B98 Other specified infectious agents as the cause of diseases classified to other chapters	exposure	-2.54E-05	0.000232484	0.930598046
ec6P22	2PHhoi	B96 Other bacterial agents as the cause of diseases classified to other chapters	exposure	0.000470541	0.001958483	0.849892232
ec6P22	no9DBU	B97 Viral agents as the cause of diseases classified to other chapters	exposure	1.41E-05	0.000176434	0.949199423
ec6P22	aVYB6b	B95 Streptococcus and staphylococcus as the cause of diseases classified to other chapters	exposure	-0.000299461	0.000541132	0.678221466
ec6P22	cA5F4s	L00-L08 Infections of the skin and subcutaneous tissue	exposure	0.000582885	0.000766812	0.586222749
ec6P22	CBUpYl	D37-D48 Neoplasms of uncertain or unknown behaviour	exposure	9.85E-05	0.000321099	0.810568157
ec6P22	k01Z2h	cerebrovascular disease	exposure	-0.000482053	0.000917726	0.692093786
ec6P22	kmBSOF	K20-K31 Diseases of oesophagus, stomach and duodenum	exposure	0.002099206	0.001670971	0.427998172
ec6P22	vDprRq	F10 Mental and behavioural disorders due to use of alcohol	exposure	0.00019271	0.000545694	0.783883138
ec6P22	qg43vb	I69 Sequelae of cerebrovascular disease	exposure	-0.000122203	0.000267934	0.727584349
ec6P22	zFl6H9	N30-N39 Other diseases of urinary system	exposure	0.000137251	0.001237671	0.9296896
ec6P22	CjHtcM	H25-H28 Disorders of lens	exposure	-0.000662469	0.001019693	0.633213622
ec6P22	pwiQRs	disc problem	exposure	-0.000688982	0.000723735	0.515657448
ec6P22	uk5MeD	mania/bipolar disorder/manic depression	exposure	0.000385599	0.000256945	0.374195455
ec6P22	IkeTk7	I74 Arterial embolism and thrombosis	exposure	-4.52E-05	0.000591103	0.951374451
ec6P22	ugcb3G	I72 Other aneurysm	exposure	2.90E-05	0.000165793	0.889736407
ec6P22	77aNtd	L43 Lichen planus	exposure	0.000281605	0.000178889	0.360285376
ec6P22	slNLzk	angina	exposure	-0.000217068	0.000827088	0.836604804
ec6P22	uPe6tV	E27 Other disorders of adrenal gland	exposure	2.75E-05	0.000332386	0.947485114
ec6P22	V60TPc	A00-A09 Intestinal infectious diseases	exposure	-0.000164473	0.000985214	0.894692856
ec6P22	oRpWS0	E21 Hyperparathyroidism and other disorders of parathyroid gland	exposure	0.000215495	0.000215486	0.499986379
ec6P22	MfzCF6	measles / morbillivirus	exposure	-1.80E-05	0.000523268	0.978090692
ec6P22	hcWWwc	O80 Single spontaneous delivery	exposure	-2.36E-05	0.000617377	0.975666769
ec6P22	sZWXqb	O82 Single delivery by Caesarean section	exposure	0.000563929	0.000327468	0.334926039
ec6P22	uEoQYv	H49-H52 Disorders of ocular muscles, binocular movement, accommodation and refraction	exposure	-0.000321382	0.000591882	0.683319446
ec6P22	PKEB8a	G20-G26 Extrapyramidal and movement disorders	exposure	0.000642387	0.000334874	0.30592063
ec6P22	Jfd8D7	urinary tract infection/kidney infection	exposure	0.000309726	0.000366719	0.553511348
ec6P22	ukghU9	O16 Unspecified maternal hypertension	exposure	-3.78E-05	0.00043923	0.945359909
ec6P22	R6V9gG	other respiratory problems	exposure	0.00031886	0.000513667	0.646332461
ec6P22	GNR5WZ	M91-M94 Chondropathies	exposure	-8.37E-05	0.000263598	0.804280384
ec6P22	7xvjrZ	appendicitis	exposure	0.00041453	0.00044139	0.519971099
ec6P22	b6OAzG	D50-D53 Nutritional anaemias	exposure	0.000283542	0.000693494	0.752914802
ec6P22	7lqFci	K00-K14 Diseases of oral cavity, salivary glands and jaws	exposure	0.000243182	0.000926732	0.836629348
ec6P22	VuEYXn	L30 Other dermatitis	exposure	0.000417844	0.000294897	0.391253441
ec6P22	ThCQ6L	M60-M63 Disorders of muscles	exposure	-0.000120396	0.000468278	0.839793127
ec6P22	0dv8mu	allergy/hypersensitivity/anaphylaxis	exposure	-0.001543045	0.001243946	0.43193879
ec6P22	O0ZyTV	F41 Other anxiety disorders	exposure	-0.00053827	0.001429432	0.770728048
ec6P22	CDchYs	F40 Phobic anxiety disorders	exposure	-0.000259028	0.000179492	0.385774673
ec6P22	oczNys	F43 Reaction to severe stress, and adjustment disorders	exposure	0.000109943	0.00019407	0.671866807
ec6P22	cAkBU0	K31 Other diseases of stomach and duodenum	exposure	3.60E-05	0.000638249	0.964144342
ec6P22	MSjxBd	K30 Dyspepsia	exposure	0.001671046	0.000815581	0.289060367
ec6P22	3McIhi	M48 Other spondylopathies	exposure	0.000245563	0.000478821	0.698322273
ec6P22	Nr1bff	other abdominal problem	exposure	-0.000968747	0.00055029	0.328871689
ec6P22	m27SKa	N48 Other disorders of penis	exposure	-0.000623028	0.00074968	0.558571719
ec6P22	IfWTQb	allergy or anaphylactic reaction to food	exposure	-0.000220388	0.000327243	0.622676764
ec6P22	2V8LVX	N41 Inflammatory diseases of prostate	exposure	0.001935761	0.000647581	0.205521435
ec6P22	z7BHHa	N40 Hyperplasia of prostate	exposure	0.003135983	0.001640026	0.306758097
ec6P22	hKYdTL	N43 Hydrocele and spermatocele	exposure	0.000239901	0.000604367	0.759440131
ec6P22	9D4e5a	N42 Other disorders of prostate	exposure	0.001054075	0.000602558	0.330603191
ec6P22	ok9428	N45 Orchitis and epididymitis	exposure	0.000644455	0.000495946	0.417559731
ec6P22	dlQJH9	N47 Redundant prepuce, phimosis and paraphimosis	exposure	-0.000498617	0.000750303	0.62659807
ec6P22	4OpeZw	heart arrhythmia	exposure	2.85E-05	0.000592739	0.969366301
ec6P22	S7SMdl	K80 Cholelithiasis	exposure	0.000132272	0.001687759	0.950208834
ec6P22	nMtHP6	B95-B98 Bacterial, viral and other infectious agents	exposure	-6.78E-05	0.001592781	0.972908902
ec6P22	3TwdEW	K82 Other diseases of gallbladder	exposure	-0.000379174	0.000688758	0.679626442
ec6P22	0jOQqU	K83 Other diseases of biliary tract	exposure	3.73E-05	0.000332007	0.928840444
ec6P22	FeabDx	K85 Acute pancreatitis	exposure	-8.64E-05	0.000229863	0.771023639
ec6P22	JlsmQC	K86 Other diseases of pancreas	exposure	-0.000625194	0.000254214	0.245860284
ec6P22	VClryH	sarcoidosis	exposure	-5.53E-05	0.000213146	0.838392803
ec6P22	R2chtf	ankylosing spondylitis	exposure	-0.000422776	0.000253294	0.343630506
ec6P22	D8tEYi	K76 Other diseases of liver	exposure	3.28E-05	0.000442009	0.952835378
ec6P22	ow9rOp	viral infection	exposure	-0.000185337	0.000433143	0.742604644
ec6P22	qLqMiN	vasculitis	exposure	0.000157817	0.000325194	0.712363409
ec6P22	pNI9hD	cervical spondylosis	exposure	2.52E-06	0.00041057	0.99609439
ec6P22	ywW1Sj	D41 Neoplasm of uncertain or unknown behaviour of urinary organs	exposure	0.000172343	0.000191275	0.533116987
ec6P22	NgGqnJ	soft tissue inflammation	exposure	-0.000172692	0.000200563	0.547448903
ec6P22	HoL2Cc	A08 Viral and other specified intestinal infections	exposure	0.000200516	0.000306787	0.631459215
ec6P22	mgqsqn	A09 Diarrhoea and gastro-enteritis of presumed infectious origin	exposure	-2.84E-05	0.001258775	0.985645114
ec6P22	Dj1Zqk	J20-J22 Other acute lower respiratory infections	exposure	-0.000361061	0.000711787	0.70114587
ec6P22	c1Ojti	essential hypertension	exposure	-0.000264591	0.000327375	0.567269183
ec6P22	wInGf7	fracture head & neck	exposure	-7.21E-06	0.000401942	0.988578434
ec6P22	J4vsvv	A04 Other bacterial intestinal infections	exposure	0.000108543	0.000386457	0.825686038
ec6P22	X8gVZF	anal problem	exposure	0.000763078	0.000592853	0.420494095
ec6P22	ORNsiQ	colitis/not crohns or ulcerative colitis	exposure	0.000311785	0.000248418	0.428294323
ec6P22	3CUg9G	ent disorder/not cancer	exposure	3.53E-05	0.000910024	0.975333173
ec6P22	KfUeqS	I08 Multiple valve diseases	exposure	-0.000391279	0.000308356	0.42489673
ec6P22	DdTbqT	K65-K67 Diseases of peritoneum	exposure	-1.66E-05	0.000615412	0.982844324
ec6P22	0lpYfH	K55-K64 Other diseases of intestines	exposure	0.00195356	0.001727164	0.460891743
ec6P22	x1d2Ou	sciatica	exposure	-0.000202734	0.000472574	0.742007368
ec6P22	6cnbPi	M51 Other intervertebral disk disorders	exposure	-0.000323614	0.000638353	0.701302164
ec6P22	IUh5wk	M50 Cervical disk disorders	exposure	-9.67E-05	0.000293961	0.797645978
ec6P22	7nK8aY	M53 Other dorsopathies, not elsewhere classified	exposure	-0.000243392	0.000287797	0.553094808
ec6P22	fL4fVU	duodenal ulcer	exposure	0.000101677	0.000638467	0.89946177
ec6P22	2L04bC	joint disorder	exposure	0.000839811	0.001564444	0.686362321
ec6P22	yY6m1i	C34 Malignant neoplasm of bronchus and lung	exposure	1.51E-05	0.000294983	0.967355906
ec6P22	bq1F47	H55-H59 Other disorders of eye and adnexa	exposure	0.00016967	0.000238097	0.605845415
ec6P22	BfokTh	M07 Psoriatic and enteropathic arthropathies	exposure	-0.000204625	0.000201742	0.495482952
ec6P22	q1hpvB	bone disorder	exposure	-0.000322607	0.000709377	0.728279072
ec6P22	b47kC9	H43-H45 Disorders of vitreous body and globe	exposure	0.000245222	0.000313302	0.577218846
ec6P22	I81VvL	H54 Blindness and low vision	exposure	-0.000137648	0.000223882	0.649064734
ec6P22	7yh5Pl	haematology	exposure	-0.000273185	0.000867492	0.805778708
ec6P22	BXbf76	L80-L99 Other disorders of the skin and subcutaneous tissue	exposure	-0.001153605	0.000937521	0.434448277
ec6P22	UaElwf	H50 Other strabismus	exposure	5.95E-05	0.000453364	0.916866767
ec6P22	mBbKPQ	H52 Disorders of refraction and accommodation	exposure	-0.000122928	0.000322605	0.768231136
ec6P22	iWPB7w	H53 Visual disturbances	exposure	-0.000273093	0.000413532	0.628439551
ec6P22	q8InlT	I30-I52 Other forms of heart disease	exposure	8.78E-05	0.001193826	0.953281348
ec6P22	cPy5XD	L08 Other local infections of skin and subcutaneous tissue	exposure	0.000390935	0.000266631	0.381058937
ec6P22	ZCr5ER	H90-H95 Other disorders of ear	exposure	0.000860121	0.000558452	0.366605912
ec6P22	0my3Sm	L05 Pilonidal cyst	exposure	-8.51E-05	0.000167632	0.7010242
ec6P22	lmhkXr	L03 Cellulitis	exposure	0.000177546	0.000634059	0.826188335
ec6P22	EoWZcq	J90-J94 Other diseases of pleura	exposure	-0.000838761	0.000762903	0.46987063
ec6P22	79nEbS	D70-D77 Other diseases of blood and blood-forming organs	exposure	-2.95E-05	0.000514304	0.963553484
ec6P22	RzI9uf	rheumatic fever	exposure	9.32E-05	0.000267979	0.787011832
ec6P22	4Ek6QT	K81 Cholecystitis	exposure	-8.04E-05	0.000433847	0.88335819
ec6P22	A3JAzi	liver/biliary/pancreas problem	exposure	-0.000398709	0.001449744	0.829140813
ec6P22	zrDm1x	J09-J18 Influenza and pneumonia	exposure	-0.000227357	0.000868908	0.837076071
ec6P22	cyKeDo	diabetic eye disease	exposure	-0.00015108	0.000211447	0.605045666
ec6P22	UGqoBS	F00-F09 Organic, including symptomatic, mental disorders	exposure	0.000387684	0.000301136	0.42042734
ec6P22	VMdhuh	tuberculosis (tb)	exposure	-0.000344848	0.000341452	0.496849573
ec6P22	bV0Yyo	eye/eyelid problem	exposure	-0.001108656	0.000943516	0.448880938
ec6P22	s4Ljxh	peripheral vascular disease	exposure	9.79E-05	0.000342874	0.82285764
ec6P22	TakENG	J84 Other interstitial pulmonary diseases	exposure	-0.000177671	0.000256297	0.614104957
ec6P22	dbfXfp	G40 Epilepsy	exposure	0.000278458	0.000611329	0.727899481
ec6P22	DZ8i7d	G43 Migraine	exposure	-0.000466437	0.000422009	0.468191548
ec6P22	KDbRUW	G44 Other headache syndromes	exposure	-0.000228451	0.000173552	0.413595212
ec6P22	lFdrBg	G45 Transient cerebral ischaemic attacks and related syndromes	exposure	-0.000104379	0.00038138	0.829930422
ec6P22	sljppA	G47 Sleep disorders	exposure	-0.000121356	0.0005455	0.860642749
ec6P22	jPd96q	L40-L45 Papulosquamous disorders	exposure	0.000299121	0.000399211	0.590628496
ec6P22	5bzBlu	E53 Deficiency of other B group vitamins	exposure	-0.00021011	0.000414172	0.701125146
ec6P22	aGclaA	B34 Viral infection of unspecified site	exposure	0.000172196	0.000419885	0.75223646
ec6P22	0EMcrw	pancreatic disease	exposure	-0.000355104	0.000233415	0.370194385
ec6P22	DCCEzC	B37 Candidiasis	exposure	3.87E-06	0.000899386	0.997259793
ec6P22	5Me0DR	O48 Prolonged pregnancy	exposure	-0.000726178	0.000532351	0.402717935
ec6P22	BPAzp0	J35 Chronic diseases of tonsils and adenoids	exposure	2.12E-05	0.00033261	0.959502599
ec6P22	CRFPtN	J30 Vasomotor and allergic rhinitis	exposure	4.06E-06	0.00024364	0.98939827
ec6P22	8O5aOh	J31 Chronic rhinitis, nasopharyngitis and pharyngitis	exposure	-0.000179137	0.000223803	0.570282188
ec6P22	xfRLwr	J32 Chronic sinusitis	exposure	0.000509121	0.00037545	0.404520195
ec6P22	nIUS1V	J33 Nasal polyp	exposure	0.000285174	0.00042528	0.623954992
ec6P22	us8bPB	bowel problem	exposure	0.003028631	0.001960277	0.365698958
ec6P22	fhYwXV	O42 Premature rupture of membranes	exposure	-0.000720966	0.000452916	0.3570814
ec6P22	mw6Jh0	J38 Diseases of vocal cords and larynx, not elsewhere classified	exposure	-7.52E-05	0.00031624	0.851352211
ec6P22	F3IvMA	J39 Other diseases of upper respiratory tract	exposure	0.000460266	0.000202807	0.264219376
ec6P22	Qw9Ntb	O46 Antepartum haemorrhage, not elsewhere classified	exposure	0.000212084	0.000352545	0.655218604
ec6P22	mxrQQ3	O47 False labour	exposure	-0.000268142	0.000448854	0.657180759
ec6P22	VsuSrz	G50-G59 Nerve, nerve root and plexus disorders	exposure	0.000200384	0.000974236	0.870859173
ec6P22	CLwCFd	D06 Carcinoma in situ of cervix uteri	exposure	-0.00095411	0.000590715	0.352919454
ec6P22	7QzcrM	D05 Carcinoma in situ of breast	exposure	0.000186816	0.000863271	0.864324374
ec6P22	4qnw6a	D04 Carcinoma in situ of skin	exposure	-0.000494763	0.000304022	0.350776453
ec6P22	dKLYPE	D03 Melanoma in situ	exposure	-0.000388544	0.000223715	0.332581967
ec6P22	dULkRI	I31 Other diseases of pericardium	exposure	-8.30E-05	0.000248788	0.794964855
ec6P22	XEVABA	I35 Nonrheumatic aortic valve disorders	exposure	9.03E-05	0.00038104	0.851920215
ec6P22	LJxapP	I34 Nonrheumatic mitral valve disorders	exposure	-0.000121022	0.000365759	0.796574637
ec6P22	DPWow9	hayfever/allergic rhinitis	exposure	-0.001337907	0.001094021	0.436369273
ec6P22	fjiZXD	A41 Other septicaemia	exposure	-0.00010798	0.000462228	0.853900949
ec6P22	u4FFdv	anaemia	exposure	0.000114897	0.000488901	0.853053484
ec6P22	pNfLnH	E15-E16 Other disorders of glucose regulation and pancreatic internal secretion	exposure	-8.64E-05	0.000230739	0.771998176
ec6P22	8xoWQd	F17 Mental and behavioural disorders due to use of tobacco	exposure	-0.000297102	0.000782159	0.768897568
ec6P22	PWTiD4	A49 Bacterial infection of unspecified site	exposure	-0.000238921	0.000207988	0.456006368
ec6P22	FqfTV2	N12 Tubulo-interstitial nephritis, not specified as acute or chronic	exposure	0.00018499	0.000228981	0.567397875
ec6P22	jNrYA7	N13 Obstructive and reflux uropathy	exposure	0.000334104	0.000388011	0.547436321
ec6P22	xipSvd	N17 Acute renal failure	exposure	-0.000176809	0.000505377	0.785747883
ec6P22	gH5Vvb	irritable bowel syndrome	exposure	0.0007409	0.000736388	0.498055564
ec6P22	Gz634B	G30-G32 Other degenerative diseases of the nervous system	exposure	-0.000122079	0.000237736	0.697990956
ec6P22	XFbsYR	N18 Chronic renal failure	exposure	-5.70E-05	0.000559878	0.935424516
ec6P22	7xhKbO	N19 Unspecified renal failure	exposure	0.00062206	0.000282892	0.271715856
ec6P22	MAgTgZ	K70 Alcoholic liver disease	exposure	-0.000320257	0.000220102	0.383327652
ec6P22	4mtC9C	K75 Other inflammatory liver diseases	exposure	3.74E-05	0.000221833	0.893787727
ec6P22	vwAapd	K74 Fibrosis and cirrhosis of liver	exposure	1.97E-05	0.000217878	0.942555629
ec6P22	WKDQrI	I49 Other cardiac arrhythmias	exposure	-0.000377534	0.00038542	0.50657972
ec6P22	UJdqzm	I46 Cardiac arrest	exposure	-7.42E-05	0.000233458	0.804074115
ec6P22	gVLrGD	I47 Paroxysmal tachycardia	exposure	-6.18E-05	0.0005845	0.932910995
ec6P22	UaFsRz	I44 Atrioventricular and left bundle-branch block	exposure	0.000536413	0.000453444	0.446763422
ec6P22	4WB4L6	I45 Other conduction disorders	exposure	0.000227874	0.000353873	0.635787103
ec6P22	U9TgeL	I42 Cardiomyopathy	exposure	-0.000196879	0.00028212	0.612116643
ec6P22	UhtZcc	M95-M99 Other disorders of the musculoskeletal system and connective tissue	exposure	4.59E-05	0.000226379	0.872663285
ec6P22	5NSi1h	H25 Senile cataract	exposure	0.000107848	0.000673468	0.89891067
ec6P22	GPBDu3	H26 Other cataract	exposure	-0.000682922	0.000871159	0.57673645
ec6P22	e8ttlB	M65-M68 Disorders of synovium and tendon	exposure	0.001157722	0.000718203	0.353486083
ec6P22	euNU4v	O85-O92 Complications predominantly related to the puerperium	exposure	0.000112405	0.000469399	0.850368961
ec6P22	ffRew7	N99 Postprocedural disorders of genito-urinary system, not elsewhere classified	exposure	-0.00013309	0.000259462	0.698273428
ec6P22	2gHtmd	G35-G37 Demyelinating diseases of the central nervous system	exposure	-0.000340267	0.00029097	0.450383233
ec6P22	3c6bvq	obstetric problem	exposure	0.000453703	0.00057556	0.575021544
ec6P22	Pvmomk	O00-O08 Pregnancy with abortive outcome	exposure	0.000735719	0.000818178	0.533751212
ec6P22	zXj02g	back pain	exposure	-1.70E-05	0.000354364	0.969496599
ec6P22	3kigSO	I80-I89 Diseases of veins, lymphatic vessels and lymph nodes, not elsewhere classified	exposure	-0.000616109	0.001396151	0.735428318
ec6P22	Q5RIDp	transient ischaemic attack (tia)	exposure	0.000283186	0.000446281	0.640032824
ec6P22	lUnjKM	psoriasis	exposure	-0.000701433	0.000507752	0.398888289
ec6P22	Y52IQJ	blistering/desquamating skin disorder	exposure	-0.000128341	0.000208512	0.64874932
ec6P22	L8fhld	abdominal hernia	exposure	-0.00053094	0.000366604	0.384714766
ec6P22	CjNCmP	neck problem/injury	exposure	-0.000121187	0.00056474	0.865428936
ec6P22	OYAj1n	deep venous thrombosis (dvt)	exposure	-0.000523887	0.001252325	0.747765471
ec6P22	w80uwO	E00-E07 Disorders of thyroid gland	exposure	-0.001029944	0.000931617	0.468114998
ec6P22	Ew9iZs	M80-M85 Disorders of bone density and structure	exposure	-0.000141487	0.000705961	0.874078135
ec6P22	Mcdpub	other urological problem (male)	exposure	0.000278567	0.001421719	0.876823111
ec6P22	ozrkoQ	I10-I15 Hypertensive diseases	exposure	-0.002833256	0.001705677	0.344986552
ec6P22	AWS2Az	J00-J06 Acute upper respiratory infections	exposure	-0.000222302	0.000472561	0.720075159
ec6P22	xmVNab	M10 Gout	exposure	-0.000395327	0.001005694	0.761564142
ec6P22	xR35B6	M13 Other arthritis	exposure	0.000662484	0.001107622	0.65684181
ec6P22	8wIHBv	M15 Polyarthrosis	exposure	0.00025994	0.000474647	0.681029667
ec6P22	twFVIl	M17 Gonarthrosis [arthrosis of knee]	exposure	-0.001259811	0.001017457	0.432502791
ec6P22	lL6dHi	M16 Coxarthrosis [arthrosis of hip]	exposure	-0.000220488	0.001070506	0.870686064
ec6P22	upn7Vf	M19 Other arthrosis	exposure	-0.000506315	0.000939898	0.685433571
ec6P22	JZI3Ev	M18 Arthrosis of first carpometacarpal joint	exposure	0.000533393	0.000274685	0.302748914
ec6P22	xgDh6H	stomach disorder	exposure	-0.000225006	0.000511261	0.736063146
ec6P22	jaYX3D	osteoarthritis	exposure	0.000666473	0.001300773	0.698565598
ec6P22	ej60tY	L53 Other erythematous conditions	exposure	-0.000207754	0.000175135	0.445895595
ec6P22	VuhGL9	L57 Skin changes due to chronic exposure to nonionising radiation	exposure	-5.27E-05	0.000389996	0.914515096
ec6P22	V3aWWY	E11 Non-insulin-dependent diabetes mellitus	exposure	-0.001227353	0.000950655	0.419553776
ec6P22	OXwerY	E10 Insulin-dependent diabetes mellitus	exposure	-1.69E-05	0.000393953	0.972774367
ec6P22	J7ogWJ	J47 Bronchiectasis	exposure	0.000691288	0.000415426	0.344483747
ec6P22	mHhb7z	E14 Unspecified diabetes mellitus	exposure	-0.000921838	0.000556288	0.345656493
ec6P22	DDtGFC	J43 Emphysema	exposure	-0.000348348	0.000313318	0.466326814
ec6P22	tdfd2W	E16 Other disorders of pancreatic internal secretion	exposure	-7.76E-05	0.000230385	0.793284535
ec6P22	63F0YR	hepatitis	exposure	-0.000640519	0.000343433	0.313325618
ec6P22	tOsuHc	hypertension	exposure	-0.003910742	0.001866492	0.283487635
ec6P22	5mVxO8	O04 Medical abortion	exposure	0.000604785	0.000456394	0.411551435
ec6P22	aU5llK	O02 Other abnormal products of conception	exposure	8.72E-05	0.000496333	0.889321556
ec6P22	gbAbMj	O03 Spontaneous abortion	exposure	0.000527574	0.00051016	0.489318121
ec6P22	tM7mmq	G95 Other diseases of spinal cord	exposure	0.000290865	0.000180776	0.354015849
ec6P22	bMyO1w	G93 Other disorders of brain	exposure	0.000414657	0.000300664	0.39939436
ec6P22	zBZ4gK	G91 Hydrocephalus	exposure	0.000253911	0.000248886	0.493637258
ec6P22	OoaeGv	G99 Other disorders of nervous system in diseases classified elsewhere	exposure	3.73E-05	0.000248343	0.905135271
ec6P22	A4Xidv	K29 Gastritis and duodenitis	exposure	0.001315531	0.001192334	0.468751491
ec6P22	XnnsPp	K22 Other diseases of oesophagus	exposure	-0.000488355	0.001650688	0.81687968
ec6P22	tWdVa2	K20 Oesophagitis	exposure	0.000421044	0.001423967	0.816976603
ec6P22	UensaV	I26-I28 Pulmonary heart disease and diseases of pulmonary circulation	exposure	-6.83E-05	0.000498485	0.91334631
ec6P22	ly4TD9	K26 Duodenal ulcer	exposure	-0.000220879	0.000421614	0.692782397
ec6P22	cCOgI1	muscle or soft tissue injuries	exposure	7.17E-05	0.000676185	0.932734766
ec6P22	s3Ipqc	other joint disorder	exposure	-0.000145959	0.000475914	0.810551352
ec6P22	MUSUV0	K25 Gastric ulcer	exposure	-0.000237264	0.000622469	0.768165586
ec6P22	D4bkwU	E86 Volume depletion	exposure	-0.000152696	0.000401843	0.768818691
ec6P22	vcdbbn	E87 Other disorders of fluid, electrolyte and acid-base balance	exposure	0.000217497	0.000547668	0.759337709
ec6P22	LpHSvz	E83 Disorders of mineral metabolism	exposure	6.03E-05	0.000347098	0.890485547
ec6P22	KJ6ALi	malabsorption/coeliac disease	exposure	-0.000356425	0.000365385	0.507901664
ec6P22	Q7FKzX	E89 Postprocedural endocrine and metabolic disorders, not elsewhere classified	exposure	3.52E-05	0.000275181	0.9190572
ec6P22	0L39vG	N50 Other disorders of male genital organs	exposure	0.000814362	0.000870354	0.521150281
ec6P22	tE0MTr	stroke	exposure	-0.000676628	0.001029353	0.629797067
ec6P22	snkH3x	dermatology	exposure	-0.000831185	0.000965102	0.547373509
ec6P22	I6hFxr	head injury	exposure	0.00047063	0.000292345	0.353862802
ec6P22	6iIwdE	I60-I69 Cerebrovascular diseases	exposure	0.000195452	0.000672088	0.819832165
ec6P22	XR5k0t	C50-C50 Malignant neoplasm of breast	exposure	0.001836193	0.002307495	0.572099166
ec6P22	CcnfWI	heart attack/myocardial infarction	exposure	-0.000727	0.000708881	0.491966847
ec6P22	ieqLFM	chronic obstructive airways disease/copd	exposure	0.000234765	0.000320389	0.597421387
ec6P22	bNcv0O	M54 Dorsalgia	exposure	-0.000527183	0.000882436	0.65716823
ec6P22	tnDsyh	B35-B49 Mycoses	exposure	3.88E-05	0.000834113	0.970420077
ec6P22	6cjNRV	diverticular disease/diverticulitis	exposure	0.000684068	0.000833449	0.562466087
ec6P22	NjkZu4	F20 Schizophrenia	exposure	0.000107678	0.000176618	0.651453086
ec6P22	SnqWfi	C81-C96 Malignant neoplasms, stated or presumed to be primary, of lymphoid, haematopoietic and related tissue	exposure	-0.000142477	0.000399699	0.782009655
ec6P22	61fdlW	D50 Iron deficiency anaemia	exposure	0.00024128	0.000657578	0.776119558
ec6P22	lbUDt2	N99-N99 Other disorders of the genitourinary system	exposure	-0.00013309	0.000259462	0.698273428
ec6P22	qYFyeQ	N25-N29 Other disorders of kidney and ureter	exposure	2.50E-05	0.000385617	0.958706562
ec6P22	57jIwe	K70-K77 Diseases of liver	exposure	-0.000561296	0.000533772	0.484001816
ec6P22	vaffHY	peripheral nerve disorder	exposure	0.000216098	0.000359734	0.655622764
ec6P22	AC7uXp	prostate problem (not cancer)	exposure	0.000133329	0.001330778	0.936429841
ec6P22	9btpgW	I77 Other disorders of arteries and arterioles	exposure	0.00035664	0.000630664	0.672354205
ec6P22	O1ODUz	sleep apnoea	exposure	6.03E-05	0.000431814	0.91164434
ec6P22	FiFpeB	N28 Other disorders of kidney and ureter, not elsewhere classified	exposure	-3.09E-05	0.000369079	0.946781331
ec6P22	xaXyMw	I73 Other peripheral vascular diseases	exposure	0.000348335	0.000669628	0.694632612
ec6P22	tHA0j1	I05-I09 Chronic rheumatic heart diseases	exposure	-0.000358377	0.000354876	0.496875517
ec6P22	n9rjsJ	I71 Aortic aneurysm and dissection	exposure	0.000707886	0.000277148	0.237567736
ec6P22	Ig8MT6	I70 Atherosclerosis	exposure	0.000170158	0.000268154	0.640029557
ec6P22	Y31kx3	N23 Unspecified renal colic	exposure	0.000972608	0.00032876	0.207513539
ec6P22	keNoBC	N21 Calculus of lower urinary tract	exposure	5.82E-05	0.000209865	0.827905941
ec6P22	m9J8kn	N20 Calculus of kidney and ureter	exposure	0.001369404	0.00068789	0.296351927
ec6P22	YVxUEa	I78 Diseases of capillaries	exposure	0.00010952	0.000209001	0.692719414
ec6P22	dKL0JX	C20 Malignant neoplasm of rectum	exposure	0.000188521	0.000331189	0.670559806
ec6P22	QbhnOC	E20-E35 Disorders of other endocrine glands	exposure	-0.000124155	0.000381963	0.799927757
ec6P22	MSewBH	helicobacter pylori	exposure	-1.69E-05	0.000260945	0.95889435
ec6P22	ZbZf3l	M43 Other deforming dorsopathies	exposure	-0.00033966	0.00031374	0.474758339
ec6P22	pe2pFV	M41 Scoliosis	exposure	6.92E-05	0.000317106	0.86314667
ec6P22	wPrU9z	M46 Other inflammatory spondylopathies	exposure	0.000106178	0.000269821	0.761330742
ec6P22	AUVBXm	M47 Spondylosis	exposure	0.000353094	0.000772476	0.727056866
ec6P22	8zLkak	K51 Ulcerative colitis	exposure	-0.000142004	0.000603276	0.852826241
ec6P22	MsL7Hp	allergy or anaphylactic reaction to drug	exposure	-0.000500678	0.000452757	0.468029604
ec6P22	4EstED	N35 Urethral stricture	exposure	-0.00079524	0.000432116	0.316874513
ec6P22	Dt02EJ	osteomyelitis	exposure	-0.000279623	0.000192431	0.383722662
ec6P22	EdW5bk	pulmonary embolism +/- dvt	exposure	-0.000585603	0.000440474	0.410549883
ec6P22	837xEl	F20-F29 Schizophrenia, schizotypal and delusional disorders	exposure	9.62E-06	0.000375822	0.983701965
ec6P22	kXpXyJ	retinal problem	exposure	-0.000484719	0.000377582	0.421306714
ec6P22	SENHxM	heart/cardiac problem	exposure	-0.001238772	0.001210554	0.492666137
ec6P22	24bolI	H61 Other disorders of external ear	exposure	0.000301964	0.00035613	0.552281128
ec6P22	nvY1D3	H60 Otitis externa	exposure	5.83E-05	0.000175146	0.79533398
ec6P22	TYvDzw	N40-N51 Diseases of male genital organs	exposure	0.00470346	0.002561902	0.317516088
ec6P22	Mo5k7Y	H65 Nonsuppurative otitis media	exposure	-8.51E-05	0.000245333	0.787450652
ec6P22	ifhMdW	C43-C44 Melanoma and other malignant neoplasms of skin	exposure	-0.000672236	0.000930863	0.601828162
ec6P22	Z0zcq7	H66 Suppurative and unspecified otitis media	exposure	0.0002775	0.000237642	0.450840471
ec6P22	c9lfrs	C44 Other malignant neoplasms of skin	exposure	-0.000416405	0.000857632	0.712245131
ec6P22	hYGFCI	fracture pelvis & lower limb	exposure	-9.89E-05	0.000615131	0.898486595
ec6P22	BizPRK	H83 Other diseases of inner ear	exposure	5.47E-05	0.00021808	0.843457493
ec6P22	Zu7cKd	H81 Disorders of vestibular function	exposure	6.80E-05	0.000238223	0.822951231
ec6P22	L2K6CJ	M86-M90 Other osteopathies	exposure	0.000657977	0.000423463	0.364052097
ec6P22	htW9ly	N60-N64 Disorders of breast	exposure	0.00053386	0.000550392	0.509705488
ec6P22	ThJwtG	K40-K46 Hernia	exposure	-0.001396453	0.002838068	0.708897934
ec6P22	cTDQ8S	L85 Other epidermal thickening	exposure	-0.000364882	0.000198754	0.317527737
ec6P22	xqVYHz	L82 Seborrhoeic keratosis	exposure	-0.000132497	0.000420065	0.805485477
ec6P22	bpbvou	L81 Other disorders of pigmentation	exposure	0.00014741	0.000212868	0.614417533
ec6P22	c9utgq	L89 Decubitus ulcer	exposure	-0.000189859	0.000190156	0.50049676
ec6P22	9j2lu0	C64-C68 Malignant neoplasms of urinary tract	exposure	0.000192171	0.000353636	0.68310772
ec6P22	oLQNeA	M25 Other joint disorders, not elsewhere classified	exposure	-0.000692484	0.000849786	0.564707326
ec6P22	C6jefW	fracture upper limb & shoulder	exposure	-0.000617758	0.000756554	0.564076847
ec6P22	LFQHAr	J96 Respiratory failure, not elsewhere classified	exposure	-1.94E-05	0.000340994	0.963752041
ec6P22	KuQmXB	J92 Pleural plaque	exposure	-2.81E-05	0.000208702	0.914858597
ec6P22	hTadhx	J93 Pneumothorax	exposure	3.04E-05	0.00026979	0.928616623
ec6P22	LKtcb1	J90 Pleural effusion, not elsewhere classified	exposure	-0.000858891	0.001015091	0.552941011
ec6P22	B7NfdL	hyperthyroidism/thyrotoxicosis	exposure	1.45E-05	0.000420362	0.977987313
ec6P22	GqMkRI	J98 Other respiratory disorders	exposure	0.000106286	0.000428299	0.845146058
ec6P22	VH3q7d	benign breast lump	exposure	-0.000482509	0.000476469	0.495990376
ec6P22	TFJTqO	D60-D64 Aplastic and other anaemias	exposure	5.28E-05	0.0008319	0.959672247
ec6P22	VYiHFS	B07 Viral warts	exposure	-1.58E-05	0.000204327	0.950927732
ec6P22	BHZx8b	E65-E68 Obesity and other hyperalimentation	exposure	0.000559224	0.0007645	0.597943463
ec6P22	b9uvLr	D00-D09 In situ neoplasms	exposure	-0.001408894	0.000603877	0.257786999
ec6P22	Dr8fiz	J40 Bronchitis, not specified as acute or chronic	exposure	-0.000151842	0.000190741	0.571976967
ec6P22	CpqwCV	varicose veins	exposure	-1.66E-05	0.000383092	0.972375587
ec6P22	8uDvka	back problem	exposure	1.83E-05	0.001138179	0.989766504
ec6P22	s2NIy7	O75 Other complications of labour and delivery, not elsewhere classified	exposure	4.69E-05	0.000383997	0.922619442
ec6P22	oAiUDu	J03 Acute tonsillitis	exposure	-0.000130506	0.000180619	0.601667474
ec6P22	Scko10	J02 Acute pharyngitis	exposure	-0.000291213	0.000401803	0.60074083
ec6P22	Zg2yDi	O70 Perineal laceration during delivery	exposure	-0.001272874	0.000961889	0.41197479
ec6P22	SNBkEP	O72 Postpartum haemorrhage	exposure	0.000425139	0.000500132	0.55148552
ec6P22	HsX3Rj	K13 Other diseases of lip and oral mucosa	exposure	7.21E-05	0.000405107	0.887811415
ec6P22	Th2hQ4	K12 Stomatitis and related lesions	exposure	0.000432637	0.000216752	0.295677052
ec6P22	4ZRd7a	K11 Diseases of salivary glands	exposure	-0.000403526	0.000241259	0.34304727
ec6P22	FjETYE	dyspepsia / indigestion	exposure	-8.29E-05	0.000172892	0.715366667
ec6P22	sLXzCR	K14 Diseases of tongue	exposure	-0.000228185	0.000324282	0.609638243
ec6P22	CSrVp9	I20 Angina pectoris	exposure	-0.001126525	0.001246396	0.532132347
ec6P22	XoVSyT	I21 Acute myocardial infarction	exposure	-0.000522697	0.00065974	0.573455478
ec6P22	xEWif3	I22 Subsequent myocardial infarction	exposure	0.000133537	0.000203506	0.630308946
ec6P22	yCpgCp	I24 Other acute ischaemic heart diseases	exposure	-0.000271733	0.00028124	0.510943624
ec6P22	ha2l8b	I25 Chronic ischaemic heart disease	exposure	-0.00222972	0.00110534	0.292989196
ec6P22	75nALY	I26 Pulmonary embolism	exposure	0.000365437	0.000452547	0.567541615
ec6P22	Vm8ihB	I27 Other pulmonary heart diseases	exposure	-0.000351437	0.000218812	0.354525685
ec6P22	JKquzi	C15-C26 Malignant neoplasms of digestive organs	exposure	0.000794107	0.0005616	0.391870121
ec6P22	dT8sFw	bladder problem (not cancer)	exposure	-0.000214342	0.000471218	0.728230607
ec6P22	bNR8KY	M40-M43 Deforming dorsopathies	exposure	-0.000380082	0.000400068	0.516305524
ec6P22	Ochvjl	J30-J39 Other diseases of upper respiratory tract	exposure	0.000690952	0.000988291	0.611568012
ec6P22	tdwcey	N64 Other disorders of breast	exposure	-1.23E-05	0.000486568	0.983937346
ec6P22	YsDzsh	N63 Unspecified lump in breast	exposure	7.22E-05	0.000298513	0.849000644
ec6P22	f5ZGl2	N62 Hypertrophy of breast	exposure	0.000167328	0.000275884	0.652917016
ec6P22	8EV02V	N60 Benign mammary dysplasia	exposure	0.000215697	0.000586989	0.775816536
ec6P22	GcnEGg	renal/kidney failure	exposure	-7.22E-05	0.000200258	0.779664451
ec6P22	tSXXma	K66 Other disorders of peritoneum	exposure	-4.47E-05	0.000558952	0.949162533
ec6P22	SpOreA	J45 Asthma	exposure	-0.002419552	0.001669569	0.384521384
ec6P22	UFq9UR	K62 Other diseases of anus and rectum	exposure	0.002702794	0.001118498	0.249791722
ec6P22	9qzSDN	K63 Other diseases of intestine	exposure	0.00084288	0.000884885	0.515474341
ec6P22	NwJJ3R	K60 Fissure and fistula of anal and rectal regions	exposure	0.00018322	0.000499963	0.77637531
ec6P22	etBrOo	J44 Other chronic obstructive pulmonary disease	exposure	0.000833905	0.000677081	0.43416153
ec6P22	dYhSIN	urinary frequency / incontinence	exposure	-0.000137347	0.000354975	0.764972454
ec6P22	x24HRr	L60-L75 Disorders of skin appendages	exposure	0.000245351	0.001185234	0.870050873
ec6P22	ZlYZdK	spine arthritis/spondylitis	exposure	0.000357371	0.000454926	0.576092053
ec6P22	xg1igu	C67 Malignant neoplasm of bladder	exposure	-6.82E-05	0.000307174	0.860903233
ec6P22	GESLbg	C64 Malignant neoplasm of kidney, except renal pelvis	exposure	0.000321746	0.000218747	0.380119739
ec6P22	zcORpa	rectal or colon adenoma/polyps	exposure	0.000120404	0.000269175	0.732229937
ec6P22	Xu2Hnk	C61 Malignant neoplasm of prostate	exposure	0.002153185	0.005023095	0.742191813
ec6P22	uGTmil	I95 Hypotension	exposure	-0.000269336	0.000528742	0.700068773
ec6P22	dB1fOe	E10-E14 Diabetes mellitus	exposure	-0.001108679	0.000986796	0.463012823
ec6P22	OkEuJh	substance abuse/dependency	exposure	-0.000161417	0.000198568	0.565468819
ec6P22	R9JXPA	ovarian problem	exposure	0.000615064	0.00087864	0.611191664
ec6P22	D2uIDm	bronchiectasis	exposure	0.000510922	0.000235498	0.274958646
ec6P22	TRZMld	M94 Other disorders of cartilage	exposure	3.44E-05	0.000208296	0.895913819
ec6P22	rejudo	bronchitis	exposure	0.000385193	0.000418128	0.52608644
ec6P22	RiKUh2	F30-F39 Mood [affective] disorders	exposure	0.000750816	0.001559313	0.714322215
ec6P22	GfGTKC	M15-M19 Arthrosis	exposure	-0.001390348	0.001438064	0.510738973
ec6P22	T9FFTt	eye trauma	exposure	0.000122345	0.000182346	0.623782489
ec6P22	QlpegQ	H10-H13 Disorders of conjunctiva	exposure	0.000135306	0.000241589	0.674979564
ec6P22	5Tb4ha	M72 Fibroblastic disorders	exposure	-0.000294763	0.000465153	0.640421899
ec6P22	LHQJLO	M71 Other bursopathies	exposure	8.86E-05	0.000349428	0.841865511
ec6P22	4EtIcq	M70 Soft tissue disorders related to use, overuse and pressure	exposure	-0.000156976	0.000304783	0.697217678
ec6P22	nxRUIi	M77 Other enthesopathies	exposure	-0.000529749	0.000314427	0.34100863
ec6P22	YaHoLf	M75 Shoulder lesions	exposure	-7.39E-06	0.000711138	0.993385077
ec6P22	VfcTrH	migraine	exposure	0.001267815	0.000805543	0.360344913
ec6P22	St60xB	M79 Other soft tissue disorders, not elsewhere classified	exposure	8.12E-05	0.001402037	0.963167217
ec6P22	HDI0gI	high cholesterol	exposure	-0.002108793	0.001473314	0.388224175
ec6P22	vNy6Z0	osteoporosis	exposure	-0.000289522	0.000604908	0.715813438
ec6P22	ldFFq6	fracture	exposure	-0.000498199	0.000644576	0.581102628
ec6P22	G8PAt8	C18 Malignant neoplasm of colon	exposure	0.000341673	0.000366974	0.522719577
ec6P22	gvEtyb	F40-F48 Neurotic, stress-related and somatoform disorders	exposure	-0.000730228	0.001438401	0.700940011
ec6P22	uiS9oG	G90-G99 Other disorders of the nervous system	exposure	0.000496368	0.000482562	0.491021848
ec6P22	EwDqN0	ear/vestibular disorder	exposure	0.000553996	0.000610928	0.531088351
ec6P22	Yt1hTW	oesophagitis/barretts oesophagus	exposure	0.000599372	0.000296517	0.292468526
ec6P22	iPyrSL	tropical & travel-related infections	exposure	-0.000178488	0.000179204	0.501275534
ec6P22	3LseYm	M06 Other rheumatoid arthritis	exposure	-0.000408968	0.000722678	0.672158067
ec6P22	mvHDuJ	H33 Retinal detachments and breaks	exposure	-0.000231206	0.000427049	0.684096506
ec6P22	YfDrqh	M05 Seropositive rheumatoid arthritis	exposure	-0.000466441	0.000469228	0.501896257
ec6P22	LKBnc1	H36 Retinal disorders in diseases classified elsewhere	exposure	-0.000441072	0.000274609	0.354512846
ec6P22	aKYsOr	H34 Retinal vascular occlusions	exposure	-0.00035216	0.000267337	0.413371437
ec6P22	PBHyr2	H35 Other retinal disorders	exposure	-0.000603272	0.000444336	0.404147166
ec6P22	g3HFw7	G31 Other degenerative diseases of nervous system, not elsewhere classified	exposure	-5.62E-05	0.00018703	0.814214277
ec6P22	p1mhUV	G35 Multiple sclerosis	exposure	-0.000270291	0.000270261	0.499963556
ec6P22	4mLXcG	L60 Nail disorders	exposure	5.78E-05	0.000257723	0.859467288
ec6P22	ZRwM7y	E04 Other non-toxic goitre	exposure	5.93E-05	0.000308763	0.87929637
ec6P22	5V2CSt	H40-H42 Glaucoma	exposure	-0.000341729	0.000506168	0.621950823
ec6P22	I1m9VO	E03 Other hypothyroidism	exposure	-0.000967474	0.000852079	0.459679944
ec6P22	BGQzIT	L02 Cutaneous abscess, furuncle and carbuncle	exposure	-4.78E-06	0.00036521	0.991666625
ec6P22	5LNPbU	connective tissue disorder	exposure	-5.07E-05	0.000393548	0.918493341
ec6P22	qiIRwc	K80-K87 Disorders of gallbladder, biliary tract and pancreas	exposure	0.000172237	0.001648618	0.933730582
ec6P22	FxJpuK	gall bladder disease	exposure	0.000358207	0.000779032	0.725628389
ec6P22	KI71iZ	L50-L54 Urticaria and erythema	exposure	4.77E-05	0.000244914	0.877572512
ec6P22	brIa4Q	C83 Diffuse non-Hodgkin's lymphoma	exposure	-0.000166384	0.000190358	0.542718853
ec6P22	aabgas	G80-G83 Cerebral palsy and other paralytic syndromes	exposure	0.0002985	0.000498421	0.656477384
ec6P22	ctjqlY	O32 Maternal care for known or suspected malpresentation of foetus	exposure	2.68E-05	0.000610743	0.972083474
ec6P22	bg7kRV	O34 Maternal care for known or suspected abnormality of pelvic organs	exposure	0.000297991	0.000535682	0.676817468
ec6P22	mSy5kH	O36 Maternal care for other known or suspected foetal problems	exposure	-0.000709967	0.000593258	0.443139731
ec6P22	gnpKkK	C30-C39 Malignant neoplasms of respiratory and intrathoracic organs	exposure	3.34E-05	0.000319192	0.93370777
ec6P22	SeJtpw	G81 Hemiplegia	exposure	0.000146623	0.000409383	0.781052191
ec6P22	A7FC70	H65-H75 Diseases of middle ear and mastoid	exposure	0.000381406	0.000534987	0.60571115
ec6P22	lTyF9j	J06 Acute upper respiratory infections of multiple and unspecified sites	exposure	0.000126477	0.000356145	0.782762533
ec6P22	6VsS2N	D80-D89 Certain disorders involving the immune mechanism	exposure	-0.000434191	0.000245493	0.327600085
ec6P22	9iOwoN	K50-K52 Noninfective enteritis and colitis	exposure	0.001653424	0.00101839	0.351445373
ec6P22	MrBHEx	K59 Other functional intestinal disorders	exposure	0.000230305	0.000789006	0.819198518
ec6P22	N8vyE1	K58 Irritable bowel syndrome	exposure	-0.000235115	0.001016037	0.855231781
ec6P22	Pony1j	K57 Diverticular disease of intestine	exposure	-0.00133651	0.0015557	0.548155199
ec6P22	0wOztt	K56 Paralytic ileus and intestinal obstruction without hernia	exposure	7.13E-05	0.00047416	0.904985425
ec6P22	qkbi0U	K55 Vascular disorders of intestine	exposure	-0.00031183	0.000243083	0.421530415
ec6P22	pt3fDv	K52 Other non-infective gastro-enteritis and colitis	exposure	0.001275096	0.000941603	0.404936384
ec6P22	1uNIca	J60-J70 Lung diseases due to external agents	exposure	2.07E-05	0.00035328	0.962719603
ec6P22	qFWHMZ	K50 Crohn's disease [regional enteritis]	exposure	0.000334318	0.000504333	0.627332482
ec6P22	FM3hyO	E78 Disorders of lipoprotein metabolism and other lipidaemias	exposure	-0.001047252	0.001296869	0.5675369
ec6P22	1tPtqS	thyroid problem (not cancer)	exposure	-0.000788863	0.001068928	0.595254237
ec6P22	igeR88	G70-G73 Diseases of myoneural junction and muscle	exposure	0.000379922	0.000173406	0.272590098
ec6P22	sNqatx	fibromyalgia	exposure	0.00025953	0.000185746	0.395460211
ec6P22	0JLp9d	neurology	exposure	0.00041269	0.001214647	0.791491643
ec6P22	8gmEaz	diabetes	exposure	-0.000811497	0.00146226	0.677460632
ec6P22	3zDuCt	N10-N16 Renal tubulo-interstitial diseases	exposure	0.00032091	0.000463261	0.614321109
ec6P22	xLTx2s	respiratory infection	exposure	5.83E-05	0.000622501	0.940537098
ec6P22	SOSSWq	cervical problem	exposure	-0.000447499	0.000467062	0.513615877
ec6P22	Aceu6Q	venous thromboembolic disease	exposure	-0.000912623	0.001261687	0.601338265
ec6P22	XUAkIe	N85 Other noninflammatory disorders of uterus, except cervix	exposure	0.000764908	0.001518523	0.702941738
ec6P22	7bv2OS	N84 Polyp of female genital tract	exposure	0.001984834	0.002966574	0.624609627
ec6P22	E1m4iJ	N87 Dysplasia of cervix uteri	exposure	-0.000290938	0.000545283	0.687974208
ec6P22	i2gamS	N86 Erosion and ectropion of cervix uteri	exposure	0.000156171	0.000421303	0.774010048
ec6P22	W1QmR2	N81 Female genital prolapse	exposure	0.000711942	0.001419285	0.704008278
ec6P22	jRNylJ	N80 Endometriosis	exposure	-0.000925697	0.001113824	0.558556615
ec6P22	fRGImx	N83 Noninflammatory disorders of ovary, Fallopian tube and broad ligament	exposure	0.00015177	0.001335519	0.92796304
ec6P22	wg4qpW	clotting disorder/excessive bleeding	exposure	-0.000275228	0.000280332	0.505848832
ec6P22	mCzAly	rosacea	exposure	4.38E-05	0.000194133	0.858630632
ec6P22	zmjmFH	N89 Other noninflammatory disorders of vagina	exposure	-0.000152303	0.000550821	0.828264259
ec6P22	KdIb1H	N88 Other noninflammatory disorders of cervix uteri	exposure	-0.000132751	0.000589368	0.858960144
ec6P22	u6ZNcT	H53-H54 Visual disturbances and blindness	exposure	-0.000370664	0.000464532	0.571251072
ec6P22	Iq1oZR	F31 Bipolar affective disorder	exposure	0.000443367	0.000236862	0.312363753
ec6P22	cB7FSd	F32 Depressive episode	exposure	0.000620708	0.001414707	0.736781579
ec6P22	7MiA2W	F33 Recurrent depressive disorder	exposure	0.000371945	0.000204643	0.320216803
ec6P22	8aCxia	D69 Purpura and other haemorrhagic conditions	exposure	-0.000541813	0.000308596	0.329601665
ec6P22	ZHqWiF	D68 Other coagulation defects	exposure	5.80E-05	0.000230926	0.843393356
ec6P22	5kN38y	D64 Other anaemias	exposure	0.000107764	0.000801871	0.914954149
ec6P22	yVSta8	miscarriage	exposure	0.000209172	0.000794258	0.836065138
ec6P22	klmN26	D63 Anaemia in chronic diseases classified elsewhere	exposure	0.000118543	0.000201126	0.660945052
ec6P22	aDuSmK	N00-N08 Glomerular diseases	exposure	-0.000465226	0.000465762	0.500366283
ec6P22	1P0sWk	varicella zoster virus	exposure	-5.43E-06	0.000526072	0.993423308
ec6P22	w7VhMv	I64 Stroke, not specified as haemorrhage or infarction	exposure	0.000330815	0.000372851	0.537985088
ec6P22	dDhpDB	N39 Other disorders of urinary system	exposure	0.000297603	0.001017169	0.818795311
ec6P22	eC5aEM	emphysema/chronic bronchitis	exposure	0.001563021	0.000703367	0.269199661
ec6P22	fNvUXb	I67 Other cerebrovascular diseases	exposure	0.000286699	0.000369897	0.580239447
ec6P22	IY1v24	B00-B09 Viral infections characterized by skin and mucous membrane lesions	exposure	0.00010809	0.000308364	0.78536737
ec6P22	CUnJpT	I61 Intracerebral haemorrhage	exposure	-0.000206905	0.000202167	0.492625762
ec6P22	suDEdc	I63 Cerebral infarction	exposure	-0.000779024	0.000427341	0.319415565
ec6P22	ox3NuG	N30 Cystitis	exposure	-0.000183974	0.000410335	0.731676447
ec6P22	kQTogt	N31 Neuromuscular dysfunction of bladder, not elsewhere classified	exposure	8.61E-05	0.000474867	0.88576871
ec6P22	ONktOL	N32 Other disorders of bladder	exposure	3.05E-05	0.000696454	0.972127679
ec6P22	zz3JBL	O80-O84 Delivery	exposure	0.000291471	0.000707612	0.751253633
ec6P22	9b48I8	N36 Other disorders of urethra	exposure	-0.00012869	0.000210372	0.650497633
ec6P22	AHL5uR	C56 Malignant neoplasm of ovary	exposure	-0.000459396	0.000388733	0.447081577
ec6P22	Q6hQBi	C54 Malignant neoplasm of corpus uteri	exposure	0.0003243	0.000480132	0.621814738
ec6P22	HhtCVz	asthma	exposure	-0.000887275	0.001469859	0.654254241
ec6P22	UprLMV	N20-N23 Urolithiasis	exposure	0.001873894	0.000808645	0.259352531
ec6P22	BgYtVp	C50 Malignant neoplasm of breast	exposure	0.001836193	0.002307495	0.572099166
ec6P22	GEbSdg	H02 Other disorders of eyelid	exposure	-0.000323137	0.000569822	0.671590403
ec6P22	eD6LaM	H01 Other inflammation of eyelid	exposure	-4.22E-05	0.000184331	0.856733769
ec6P22	IOKAb8	H00 Hordeolum and chalazion	exposure	-0.000275419	0.000325949	0.553367471
ec6P22	fPY859	M31 Other necrotising vasculopathies	exposure	-5.63E-05	0.000377019	0.905627463
ec6P22	LavVrC	H04 Disorders of lachrymal system	exposure	-0.000111379	0.000427147	0.837616987
ec6P22	qJde8f	cataract	exposure	-0.000304591	0.000563842	0.684686978
ec6P22	31jchM	M00-M03 Infectious arthropathies	exposure	0.00010626	0.000166662	0.638659681
ec6P22	7KWPdS	O30-O48 Maternal care related to the fetus and amniotic cavity and possible delivery problems	exposure	-0.000740494	0.001046102	0.607853685
ec6P22	gFnKVU	N80-N98 Noninflammatory disorders of female genital tract	exposure	0.000963723	0.003774534	0.840856774
ec6P22	LPy1ex	breast cysts	exposure	0.001282267	0.000561107	0.262596721
ec6P22	hgi5b6	I65 Occlusion and stenosis of precerebral arteries, not resulting in cerebral infarction	exposure	0.000179667	0.000241592	0.592917654
ec6P22	FOOZHi	L40 Psoriasis	exposure	8.52E-05	0.000353759	0.849564384
ec6P22	1aizT0	muscle/soft tissue problem	exposure	-0.001289325	0.000694271	0.314460136
ec6P22	TIRDhY	uterine problem	exposure	8.59E-05	0.001837724	0.970280652
ec6P22	6KB7op	rheumatoid arthritis	exposure	-0.000197993	0.000719068	0.828947617
ec6P22	Kw1VW8	I60 Subarachnoid haemorrhage	exposure	9.96E-05	0.000299575	0.795718746
ec6P22	WkUvlv	H72 Perforation of tympanic membrane	exposure	0.000316901	0.000237784	0.409805289
ec6P22	mEHCcZ	M45-M49 Spondylopathies	exposure	0.00065318	0.000856014	0.585051657
ec6P22	6eVHmC	C00-C14 Malignant neoplasms of lip, oral cavity and pharynx	exposure	0.000277848	0.000205197	0.4049641
ec6P22	oL5uUG	C51-C58 Malignant neoplasms of female genital organs	exposure	1.92E-05	0.000853266	0.985673655
ec6P22	yShPV8	K21 Gastro-oesophageal reflux disease	exposure	-0.001551663	0.00110245	0.393262623
ec6P22	Rl1W11	spinal injury	exposure	-4.77E-05	0.000313871	0.90390293
ec6P22	oHIsLF	throat or larynx disorder	exposure	-0.000772126	0.000439914	0.32968968
ec6P22	iaa5xF	peritonitis	exposure	0.000158394	0.000345468	0.726322002
ec6P22	jD43Z1	H90 Conductive and sensorineural hearing loss	exposure	0.000288738	0.000235078	0.435011305
ec6P22	GzNnis	H91 Other hearing loss	exposure	0.000351832	0.000674678	0.693986677
ec6P22	U7TjAr	H92 Otalgia and effusion of ear	exposure	-0.000199605	0.000174752	0.457797934
ec6P22	Gus19n	H93 Other disorders of ear, not elsewhere classified	exposure	0.00020051	0.000190669	0.483987624
ec6P22	9SjrM2	J80-J84 Other respiratory diseases principally affecting the interstitium	exposure	-0.000294181	0.000519159	0.671799168
ec6P22	Lvx3Uk	osteopenia	exposure	3.31E-05	0.000241916	0.91334622
ec6P22	7Jw0bs	I95-I99 Other and unspecified disorders of the circulatory system	exposure	-0.00012179	0.000557889	0.863169383
ec6P22	X5uMgM	nasal/sinus disorder	exposure	0.000390407	0.001162907	0.793802794
ec6P22	M4zGwN	L97 Ulcer of lower limb, not elsewhere classified	exposure	0.000154213	0.000245972	0.643490438
ec6P22	M30ceE	L90 Atrophic disorders of skin	exposure	-0.000224459	0.000407699	0.679610301
ec6P22	wb3O2O	L91 Hypertrophic disorders of skin	exposure	-0.00026579	0.000251891	0.48291161
ec6P22	tswpyq	L92 Granulomatous disorders of skin and subcutaneous tissue	exposure	-8.09E-05	0.000183394	0.7356521
ec6P22	jws1oy	L98 Other disorders of skin and subcutaneous tissue, not elsewhere classified	exposure	-0.000756644	0.000560267	0.405761647
ec6P22	wVFw4M	N17-N19 Renal failure	exposure	4.66E-05	0.000688449	0.956976149
ec6P22	qtSBhv	inflammatory bowel disease	exposure	0.000438188	0.000820499	0.687727825
ec6P22	PewYCv	M20-M25 Other joint disorders	exposure	-0.002575454	0.001394778	0.315982889
ec6P22	gZRYPT	E70-E90 Metabolic disorders	exposure	-0.000349037	0.001422882	0.846859059
ec6P22	LY1h3j	J69 Pneumonitis due to solids and liquids	exposure	6.09E-05	0.00025626	0.851384623
ec6P22	UJMZ3r	O99 Other maternal diseases classifiable elsewhere but complicating pregnancy, childbirth and the puerperium	exposure	-0.000695123	0.000883867	0.57573861
ec6P22	xWKgB3	disorder or pituitary gland	exposure	-0.000205922	0.000182497	0.461651626
ec6P22	JxLTXN	G62 Other polyneuropathies	exposure	0.000222221	0.000259011	0.548574731
ec6P22	BGAi5C	dry eyes	exposure	0.000206191	0.000185361	0.466163303
ec6P22	wssb9i	O63 Long labour	exposure	-0.001031128	0.000892051	0.454042042
ec6P22	JE44aO	other venous/lymphatic disease	exposure	-6.10E-05	0.000311782	0.876998304
ec6P22	C4s6mn	O68 Labour and delivery complicated by foetal stress [distress]	exposure	-0.000479395	0.000779096	0.648834177
ec6P22	6kvuaW	O69 Labour and delivery complicated by umbilical cord complications	exposure	3.37E-05	0.000348108	0.938486242
ec6P22	yUcbT2	K65 Peritonitis	exposure	-9.44E-06	0.00021608	0.972202044
ec6P22	7awUG3	J18 Pneumonia, organism unspecified	exposure	-6.00E-05	0.001053864	0.963804479
ec6P22	noywi8	L29 Pruritus	exposure	9.06E-05	0.000209043	0.739685435
ec6P22	XLdOUJ	M35 Other systemic involvement of connective tissue	exposure	0.000195658	0.000328896	0.658354607
ec6P22	Fo30us	F10-F19 Mental and behavioural disorders due to psychoactive substance use	exposure	-0.000250419	0.000907951	0.828675316
ec6P22	zSFTqt	K01 Embedded and impacted teeth	exposure	7.92E-05	0.000328905	0.849491973
ec6P22	e1DTGt	K02 Dental caries	exposure	0.000360904	0.000420937	0.548785996
ec6P22	HJmYUK	K04 Diseases of pulp and periapical tissues	exposure	-8.56E-05	0.000365032	0.853443703
ec6P22	jGUI79	K05 Gingivitis and periodontal diseases	exposure	-0.000131063	0.000358853	0.777071509
ec6P22	UMUeRb	K07 Dentofacial anomalies [including malocclusion]	exposure	-1.24E-05	0.000185655	0.957479898
ec6P22	Jq2129	K08 Other disorders of teeth and supporting structures	exposure	-0.000112231	0.000389293	0.821311869
ec6P22	nOTUaC	K61 Abscess of anal and rectal regions	exposure	0.000588119	0.000317619	0.315240603
ec6P22	Bh3KvC	I10 Essential (primary) hypertension	exposure	-0.002847124	0.001703854	0.343314479
ec6P22	MPjCAm	I12 Hypertensive renal disease	exposure	-0.000199997	0.000295709	0.621426017
ec6P22	5srCCa	G60-G64 Polyneuropathies and other disorders of the peripheral nervous system	exposure	0.000187975	0.000319363	0.661325069
ec6P22	0lzM6G	N75 Diseases of Bartholin's gland	exposure	0.000397448	0.000375688	0.48208664
ec6P22	lNDRSB	N76 Other inflammation of vagina and vulva	exposure	5.38E-05	0.000388246	0.912357013
ec6P22	YFYhJP	N70 Salpingitis and oophoritis	exposure	-0.000175274	0.000395251	0.734279105
ec6P22	buuopU	N72 Inflammatory disease of cervix uteri	exposure	-0.000196934	0.000532472	0.774479958
ec6P22	N77QUr	N73 Other female pelvic inflammatory diseases	exposure	-0.000240594	0.000776752	0.808777192
ec6P22	ukQ3Bd	I70-I79 Diseases of arteries, arterioles and capillaries	exposure	0.001153388	0.001308158	0.539974808
ec6P22	5mnDNy	infection of nervous system	exposure	3.86E-05	0.000346567	0.929388413
ec6P22	rrRVyH	cranial nerve problem/palsy	exposure	-4.81E-05	0.000216412	0.860788111
ec6P22	TjlX2y	K92 Other diseases of digestive system	exposure	-0.000248276	0.000721846	0.789105815
ec6P22	lcBjWZ	K91 Postprocedural disorders of digestive system, not elsewhere classified	exposure	5.92E-05	0.000300659	0.876319432
ec6P22	iI4oIH	K90 Intestinal malabsorption	exposure	-0.000184348	0.000429951	0.742134562
ec6P22	gUdD12	L55-L59 Radiation-related disorders of the skin and subcutaneous tissue	exposure	-0.000204946	0.000376893	0.68292957
ec6P22	YLseU4	arthritis (nos)	exposure	-0.000289128	0.000421784	0.617442858
ec6P22	8d1d4y	chronic fatigue syndrome	exposure	-0.000114139	0.000325517	0.785304308
ec6P22	2RQZPU	H60-H62 Diseases of external ear	exposure	0.000293376	0.000322261	0.529847645
ec6P22	r9dcyv	H30-H36 Disorders of choroid and retina	exposure	-0.000945359	0.000642644	0.380082311
ec6P22	Vb2ldf	I89 Other non-infective disorders of lymphatic vessels and lymph nodes	exposure	-0.000116029	0.0001946	0.657720409
ec6P22	gZChVV	K35-K38 Diseases of appendix	exposure	0.0014395	0.000452192	0.193768271
ec6P22	St8zUa	I83 Varicose veins of lower extremities	exposure	-0.000585127	0.000764983	0.584311381
ec6P22	DPDgep	I80 Phlebitis and thrombophlebitis	exposure	-0.000306108	0.000464136	0.628825565
ec6P22	32jH4B	pneumonia	exposure	1.30E-05	0.00057834	0.985654709
ec6P22	ulV6fU	I20-I25 Ischaemic heart diseases	exposure	-0.00217292	0.001201487	0.32155353
ec6P22	CIcW4L	I84 Haemorrhoids	exposure	0.000926232	0.001117124	0.559301548
ec6P22	SLiMQS	I85 Oesophageal varices	exposure	-1.97E-05	0.000172693	0.92756185
ec6P22	7ikyHB	psoriatic arthropathy	exposure	-4.33E-05	0.000214633	0.873248513
ec6P22	OpNuuZ	M89 Other disorders of bone	exposure	0.000437855	0.000296743	0.379180729
ec6P22	eBofpz	M86 Osteomyelitis	exposure	-7.04E-05	0.000176566	0.758411697
ec6P22	nUFRst	M87 Osteonecrosis	exposure	0.000200854	0.000178824	0.463102517
ec6P22	HXqyNQ	M84 Disorders of continuity of bone	exposure	0.000153979	0.000293481	0.69239583
ec6P22	5Od7OH	M85 Other disorders of bone density and structure	exposure	3.90E-05	0.000249987	0.901431462
ec6P22	9W0FiX	M80 Osteoporosis with pathological fracture	exposure	-0.0004412	0.000226885	0.302381341
ec6P22	sMx0Zo	M81 Osteoporosis without pathological fracture	exposure	0.000141435	0.000601878	0.853067348
ec6P22	VEOprN	anxiety/panic attacks	exposure	-0.000552801	0.000695537	0.57247688
ec6P22	aXid4I	B15-B19 Viral hepatitis	exposure	-0.00013889	0.000308993	0.731072108
ec6P22	FTTmPc	chronic/degenerative neurological problem	exposure	0.000119882	0.000379013	0.804976087
ec6P22	xYpGHb	type 2 diabetes	exposure	3.91E-05	0.0003862	0.935757622
ec6P22	Kg3MZI	gastro-oesophageal reflux (gord) / gastric reflux	exposure	-0.001754116	0.000973318	0.322498481
ec6P22	LL9G0R	M62 Other disorders of muscle	exposure	-4.33E-05	0.000361648	0.924122181
ec6P22	OLgdiq	M65 Synovitis and tenosynovitis	exposure	0.001085555	0.000543019	0.295280445
ec6P22	VpO6GT	M66 Spontaneous rupture of synovium and tendon	exposure	9.11E-05	0.000174381	0.693390737
ec6P22	byEHID	M67 Other disorders of synovium and tendon	exposure	2.73E-05	0.000466565	0.962826054
ec6P22	BjFyYf	H80-H83 Diseases of inner ear	exposure	-0.000114568	0.000344333	0.795515326
ec6P22	CyrQmk	M50-M54 Other dorsopathies	exposure	-0.001096866	0.001028979	0.479677176
ec6P22	64R2S0	pneumothorax	exposure	-0.00031941	0.000468509	0.619060484
ec6P22	0ci5EI	neurological injury/trauma	exposure	0.000305517	0.000589294	0.69550827
ec6P22	5OCvHB	C60-C63 Malignant neoplasms of male genital organs	exposure	0.002692483	0.005215078	0.696591497
ec6P22	zYgxLI	gout	exposure	0.000570832	0.000560778	0.494343718
ec6P22	OWWnQX	N70-N77 Inflammatory diseases of female pelvic organs	exposure	-0.000366833	0.001441159	0.841324376
ec6P22	zalzP2	D10-D36 Benign neoplasms	exposure	0.000131743	0.000198741	0.627335683
ec6P22	UUZ4zm	testicular problems (not cancer)	exposure	0.000473795	0.000396246	0.443405647
ec6P22	vY2Nuy	nervous breakdown	exposure	-0.000121963	0.000190197	0.637002765
ec6P22	21B69j	H43 Disorders of vitreous body	exposure	0.000305711	0.000282301	0.474669
ec6P22	G3494l	H40 Glaucoma	exposure	-0.000335055	0.000501311	0.624921478
ec6P22	2gXvDm	menorrhagia (unknown cause)	exposure	-0.000731243	0.00057133	0.422233284
ec6P22	UL74yI	H00-H06 Disorders of eyelid, lacrimal system and orbit	exposure	-0.001078649	0.001042962	0.489292803
ec6P22	3pPxzN	Cheese intake	exposure	0.006593103	0.004830766	0.402558132
ec6P22	UGgrJ2	Part of a multiple birth	exposure	0.000247608	0.001219509	0.872474972
ec6P22	86Iv6a	Ease of skin tanning	exposure	-0.010124548	0.004557819	0.269289841
ec6P22	rydx3j	Variation in diet	exposure	0.001240696	0.002778695	0.732656631
ec6P22	mAVtVH	Usual walking pace	exposure	0.003044633	0.004332157	0.61000567
ec6P22	Vthpib	Number of vehicles in household	exposure	-0.001285325	0.003926668	0.798611806
ec6P22	25qe74	Skin colour	exposure	0.005651299	0.003605615	0.361538889
ec6P22	aACjWY	Pork intake	exposure	0.004069803	0.003331655	0.436719087
ec6P22	j1mutZ	Salt added to food	exposure	0.00153586	0.003868033	0.759374512
ec6P22	lxpszR	Hot drink temperature	exposure	-0.003953674	0.004210514	0.520021053
ec6P22	mK3u4D	Alcohol intake frequency.	exposure	0.00419906	0.006597035	0.639143977
ec6P22	WTYKmX	Alcohol drinker status	exposure	-0.001988552	0.001857928	0.478389181
ec6P22	DeFUYc	Processed meat intake	exposure	0.012103747	0.004701771	0.235877225
ec6P22	YRyfBG	Poultry intake	exposure	0.002828327	0.004160888	0.619938199
ec6P22	tzhmSd	Beef intake	exposure	0.004972859	0.003826511	0.417528139
ec6P22	v7UfCh	Lamb/mutton intake	exposure	0.003657315	0.004235	0.54651505
ec6P22	K0iMmY	Oily fish intake	exposure	0.003948752	0.004181382	0.518210876
ec6P22	0gUl2o	Non-oily fish intake	exposure	0.009252533	0.00368117	0.241060016
ec6P22	ioIT6v	Smoking status	exposure	-0.003501462	0.002988683	0.449805629
ec6P22	UY39yF	Current tobacco smoking	exposure	-0.003072862	0.003738811	0.562042441
ec6P22	JnUshA	Comparative body size at age 10	exposure	0.005330718	0.002897971	0.317001124
ec6P22	3O5LFR	Comparative height size at age 10	exposure	-0.000542978	0.005470505	0.937018239
ec6P22	zfOnfb	Handedness (chirality/laterality)	exposure	-5.41E-05	0.001418066	0.975724383
ec6P22	xnjJCM	Mean reticulocyte volume	exposure	0.028044857	0.03035635	0.525183969
ec6P22	T6S7LT	Immature reticulocyte fraction	exposure	4.98E-05	0.000248897	0.874194733
ec6P22	d2nCoz	Reticulocyte percentage	exposure	0.00114488	0.002598723	0.735820802
ec6P22	AWER9M	Reticulocyte count	exposure	5.67E-05	0.000117105	0.712805891
ec6P22	HmdcOF	High light scatter reticulocyte count	exposure	1.21E-06	3.70E-05	0.979276064
ec6P22	AD6p71	Mean sphered cell volume	exposure	0.016716649	0.019865102	0.554656758
ec6P22	bKaH9F	High light scatter reticulocyte percentage	exposure	-0.000106838	0.000827326	0.918241283
ec6P22	xzqGaD	Nucleated red blood cell percentage	exposure	0.00176859	0.001932615	0.528194487
ec6P22	al1zCg	Nucleated red blood cell count	exposure	4.29E-05	0.000155522	0.828716544
ec6P22	agvRIY	Lymphocyte count	exposure	-0.005817902	0.00327015	0.325996048
ec6P22	p20CbE	Monocyte count	exposure	-0.000157663	0.000655477	0.84972703
ec6P22	ZpdH07	Neutrophill count	exposure	-0.001859299	0.007855892	0.852049956
ec6P22	0BXI5Y	Eosinophill count	exposure	0.000301793	0.000522128	0.66635392
ec6P22	FXXVvx	Basophill count	exposure	-0.000272958	0.000182919	0.375861276
ec6P22	wert8r	Lymphocyte percentage	exposure	-0.027641819	0.030265993	0.528829597
ec6P22	wkHSAc	Monocyte percentage	exposure	0.002390332	0.011492396	0.869449215
ec6P22	MOfjh6	Neutrophill percentage	exposure	0.026594526	0.035335867	0.589267805
ec6P22	hl2z6I	Eosinophill percentage	exposure	0.007379828	0.007252051	0.494440697
ec6P22	xw4ScI	Basophill percentage	exposure	-0.002817119	0.002035157	0.398280944
ec6P22	TNXaKw	Mean platelet (thrombocyte) volume	exposure	-0.003875893	0.005726583	0.6212098
ec6P22	bJlJIF	Platelet distribution width	exposure	-0.005175802	0.001994977	0.234208973
ec6P22	6FRzY3	Mean corpuscular haemoglobin concentration	exposure	-0.001221303	0.004171415	0.818678592
ec6P22	fgo0yx	Platelet crit	exposure	0.000177421	0.000175484	0.496506785
ec6P22	Ez0beR	White blood cell (leukocyte) count	exposure	-0.007478935	0.010762426	0.613379044
ec6P22	78of3X	Mean corpuscular haemoglobin	exposure	0.002136492	0.012103426	0.888769947
ec6P22	mJyziJ	Platelet count	exposure	0.284389088	0.21207037	0.407911986
ec6P22	cfSCVx	Mean corpuscular volume	exposure	0.006217398	0.026115608	0.851208408
ec6P22	oQZ2d7	Red blood cell (erythrocyte) distribution width	exposure	-0.002835661	0.00384416	0.595394429
ec6P22	oeuUWS	Red blood cell (erythrocyte) count	exposure	0.000427479	0.001367194	0.807079587
ec6P22	eiToY6	Haemoglobin concentration	exposure	0.001968341	0.004010475	0.709535491
ec6P22	W6fyFP	Haematocrit percentage	exposure	0.00599012	0.011836428	0.70174634
ec6P22	sie4fI	Whole body fat mass	exposure	0.019161211	0.036533701	0.692487432
ec6P22	07NzL3	Trunk predicted mass	exposure	0.006828366	0.017383327	0.761717131
ec6P22	HZo1V0	Trunk fat-free mass	exposure	0.006933939	0.01860664	0.772906874
ec6P22	txXMiu	Trunk fat mass	exposure	0.004534671	0.020284505	0.859983661
ec6P22	9GNvlv	Trunk fat percentage	exposure	-0.00450282	0.028879283	0.901531915
ec6P22	alFJx6	Body fat percentage	exposure	0.008582944	0.025060303	0.789934416
ec6P22	wieCEh	Arm predicted mass (left)	exposure	0.001931485	0.002932935	0.629256452
ec6P22	coHCN0	Arm fat-free mass (left)	exposure	0.002004706	0.002666397	0.589585192
ec6P22	1e3z9I	Arm fat mass (left)	exposure	0.001447267	0.002746667	0.691271814
ec6P22	JvG94x	Arm fat percentage (left)	exposure	0.006821899	0.030103997	0.858130973
ec6P22	GEHYg6	Arm predicted mass (right)	exposure	0.001592885	0.002469732	0.635327673
ec6P22	e46zde	Arm fat-free mass (right)	exposure	0.001735242	0.002682423	0.634460352
ec6P22	lwmDZt	Arm fat mass (right)	exposure	0.001474608	0.002459516	0.656167923
ec6P22	ktbWCS	Arm fat percentage (right)	exposure	0.005276275	0.029930862	0.8889166
ec6P22	vNigQ5	Leg predicted mass (left)	exposure	0.001642852	0.007192842	0.857047565
ec6P22	U1FNhk	Leg fat-free mass (left)	exposure	0.001730706	0.007479242	0.855233387
ec6P22	46qlc2	Leg fat mass (left)	exposure	0.006292987	0.00612591	0.491435768
ec6P22	W8N5U8	Leg fat percentage (left)	exposure	0.023395927	0.02078546	0.462428852
ec6P22	fiijwT	Impedance of arm (right)	exposure	0.003994879	0.146298835	0.982620591
ec6P22	pcN1R8	Leg predicted mass (right)	exposure	0.002004782	0.008109923	0.845719872
ec6P22	Cnq5mA	Leg fat-free mass (right)	exposure	0.002349664	0.008759836	0.833165665
ec6P22	nVhNOy	Impedance of whole body	exposure	0.049029778	0.288262643	0.892745561
ec6P22	FCmFzB	Whole body fat-free mass	exposure	0.014836212	0.041644191	0.782122062
ec6P22	3KgFfv	Leg fat mass (right)	exposure	0.006061043	0.006265389	0.510552827
ec6P22	hdkidF	Impedance of arm (left)	exposure	-0.017929653	0.154734137	0.926559882
ec6P22	Thxuua	Leg fat percentage (right)	exposure	0.015960207	0.021860862	0.598527974
ec6P22	Pyxzdh	Impedance of leg (left)	exposure	0.095171085	0.135813404	0.610879939
ec6P22	hkMt2u	Impedance of leg (right)	exposure	0.010693917	0.139694174	0.951360128
ec6P22	8BNsAC	Basal metabolic rate	exposure	2.22541718	5.318468591	0.747711199
ec6P22	FKMDJi	Body mass index (BMI)	exposure	0.008396385	0.018644907	0.730627469
ec6P22	yVfwQI	Whole body water mass	exposure	0.010183596	0.029107496	0.785744635
ec6P22	wxVxMI	Weight	exposure	0.032321367	0.054359008	0.658496355
ec6P22	fOMGoF	Sitting height	exposure	0.016505731	0.016145268	0.49297209
ec6P22	kgLRPQ	Hand grip strength (left) / Hand grip strength (right)	exposure	0.000494635	0.000930491	0.688950441
ec6P22	eGI6PK	Standing height	exposure	0.00502561	0.019392044	0.838566249
ec6P22	8kL11r	Waist circumference / Hip circumference	exposure	8.37E-05	0.000370209	0.858379371
ec6P22	2GXiJv	Hip circumference	exposure	0.003476735	0.037045588	0.940427612
ec6P22	51KfRL	Waist circumference	exposure	0.019537062	0.04858224	0.756586277
ec6P22	PRSdmO	Townsend deprivation index at recruitment	exposure	0.000238345	0.013012961	0.988340976
ec6P22	QmFMzO	Dried fruit intake	exposure	0.011870957	0.006750868	0.329181792
ec6P22	oz61CQ	Coffee intake	exposure	-0.002660833	0.009650732	0.828730825
ec6P22	J4WEuv	Water intake	exposure	-0.004159386	0.009850789	0.745651517
ec6P22	dyhvVW	Frequency of solarium/sunlamp use	exposure	-0.028666904	0.025627054	0.464393644
ec6P22	Q67Tym	Salad / raw vegetable intake	exposure	-0.007415136	0.019271005	0.766157474
ec6P22	pnR8xn	Time spent watching television (TV)	exposure	0.0046587	0.020821015	0.859864541
ec6P22	mVlzUy	Number of days/week of vigorous physical activity 10+ minutes	exposure	0.006363065	0.008931886	0.605933031
ec6P22	46gyGK	Number of days/week of moderate physical activity 10+ minutes	exposure	0.010652471	0.010682718	0.50090254
ec6P22	9ZSxRt	Cereal intake	exposure	-0.031669898	0.012865492	0.245653564
ec6P22	ixLk3L	Fresh fruit intake	exposure	-0.000289547	0.006781336	0.972834325
ec6P22	lrLbam	Tea intake	exposure	0.013706561	0.033844258	0.75502867
ec6P22	QtMdaY	Cooked vegetable intake	exposure	-0.006107591	0.007599732	0.569028816
ec6P22	rDafpE	Bread intake	exposure	-0.023547643	0.037845434	0.645665474
ec6P22	RLTLPu	Number of days/week walked 10+ minutes	exposure	0.004517274	0.008962785	0.70279709
ec6P22	47mbj5	Number of full brothers	exposure	0.002684629	0.013652978	0.876396339
[truncated: 11 more rows]

## Sheet: Supplement Table 6
Pancreatic Cancer IVs information that satisfies the three major hypotheses of MR
[truncated: 16 more rows]

[truncated: 5 more sheets: Supplement Table 7, Supplement Table 8, Supplement Table 9, Supplement Table 10, Supplement Table 11]
